# Supplementary material for: Transcriptome Profiles of Highly Pathogenic Pure Avian H7N9 Virus-Infected Lungs of BALB/c Mice
Source: Front Vet Sci. 2020 Dec 21;7:603584. doi: 10.3389/fvets.2020.603584 (PMC7779551; doi:10.3389/fvets.2020.603584)
Supplement: Supplementary file 2 [file Table_2.XLSX]

## Sheet: Supplementary data 2 Differenti
id	logFC	AveExpr	t	P.Value	adj.P.Val	B
Saa3	7.80444	5.81637	69.2834	1.45778e-09	7.05272e-06	12.3751
Cxcl10	6.04274	3.68259	57.8012	4.09114e-09	9.89646e-06	11.6926
Ccl2	5.44997	3.67676	37.4923	4.80058e-08	1.3928e-05	9.66348
Ccl7	5.1844	3.29067	26.5463	3.40363e-07	3.92066e-05	7.74063
Isg15	5.17765	5.74267	40.8727	2.93901e-08	1.02373e-05	10.1076
Ifi44	4.96428	4.85639	41.5511	2.67645e-08	1.02373e-05	10.1903
Gm15056	4.86819	2.44201	13.5516	1.48856e-05	0.000387185	3.62078
Slfn4	4.8015	3.71665	47.1753	1.30011e-08	1.02373e-05	10.8046
Rsad2	4.69131	5.01506	37.3652	4.89408e-08	1.3928e-05	9.64567
Zbp1	4.68037	4.11952	29.5447	1.85607e-07	2.7211e-05	8.35813
Ifit1	4.64589	5.10218	32.7269	1.0389e-07	1.93315e-05	8.93159
Ifi27l2a	4.6117	7.35479	24.841	4.95604e-07	4.37262e-05	7.3498
Acod1	4.5764	2.78218	37.5919	4.72874e-08	1.3928e-05	9.67739
Retnla	4.5564	6.85327	5.51709	0.00176083	0.0080978	-1.83192
Irf7	4.54438	4.04779	49.3655	1.00424e-08	1.02373e-05	11.0136
Oasl1	4.42793	3.55673	45.1954	1.65924e-08	1.02373e-05	10.6019
Timp1	4.35171	3.62282	25.2954	4.47297e-07	4.34603e-05	7.45704
Ifi202b	4.34836	4.0418	16.7213	4.60764e-06	0.000166443	4.93511
Ifi44l	4.29387	3.54477	23.9024	6.16209e-07	4.88724e-05	7.1207
Ifi204	4.23561	3.96289	24.1859	5.76465e-07	4.88724e-05	7.19102
Gbp10	4.22283	3.26172	19.7399	1.81384e-06	9.64326e-05	5.96144
Ifit3	4.21596	6.53224	49.0414	1.0426e-08	1.02373e-05	10.9836
Mx1	4.20028	3.04679	36.1298	5.9242e-08	1.59229e-05	9.46792
Oas3	4.13415	3.27283	41.4668	2.70754e-08	1.02373e-05	10.1801
Cxcl13	4.13386	4.02412	19.6235	1.87526e-06	9.75538e-05	5.92514
Gbp3	4.03304	4.77827	11.311	4.03897e-05	0.000715771	2.48821
Mt2	4.02687	5.39856	21.2215	1.20636e-06	7.20538e-05	6.40359
Apod	3.97304	3.40008	30.395	1.58022e-07	2.54836e-05	8.51895
Iigp1	3.91539	5.99082	27.9919	2.52059e-07	3.27868e-05	8.04864
Cxcl5	3.87746	3.22549	15.0541	8.28998e-06	0.000255458	4.27951
Tgtp1	3.87552	4.94955	21.0675	1.25693e-06	7.32654e-05	6.35929
Ly6i	3.85643	2.60618	21.7662	1.04564e-06	6.48564e-05	6.55745
Ms4a4c	3.84023	3.31991	16.8649	4.39212e-06	0.000162664	4.9883
Gm43302	3.83128	4.21512	29.892	1.73707e-07	2.62623e-05	8.42452
Ccl12	3.82848	3.26745	17.0405	4.14432e-06	0.000159804	5.05273
Ccl4	3.82552	3.05273	22.8891	7.87101e-07	5.59999e-05	6.86116
Phf11b	3.79354	4.21979	17.2067	3.92477e-06	0.00015564	5.11306
Usp18	3.72876	3.98383	33.6531	8.86689e-08	1.93315e-05	9.08483
Gbp5	3.71665	4.34837	28.2259	2.40442e-07	3.23128e-05	8.09665
Ifi211	3.68434	3.30927	19.054	2.21328e-06	0.000106942	5.74404
Cxcl9	3.68184	2.37746	8.72151	0.000165633	0.0018266	0.874831
Ifit3b	3.68086	5.63273	34.4296	7.78975e-08	1.79461e-05	9.20898
Ifit2	3.65156	4.81349	33.005	9.90173e-08	1.93315e-05	8.97821
Ifit1bl1	3.64917	3.13233	15.1155	8.10396e-06	0.000254555	4.30495
Plac8	3.642	4.87048	16.8622	4.39606e-06	0.000162664	4.98731
Cfb	3.59383	3.70949	14.486	1.02733e-05	0.000295847	4.03867
Cmpk2	3.55375	4.59857	43.1139	2.16959e-08	1.02373e-05	10.3733
Oasl2	3.52223	4.10249	41.9842	2.52319e-08	1.02373e-05	10.242
Serpina3f	3.50934	2.34737	6.95988	0.000544217	0.00378048	-0.488993
Bst2	3.49922	6.70393	34.8603	7.25876e-08	1.79461e-05	9.27622
Tgtp2	3.45919	5.44083	19.3654	2.02032e-06	0.000101816	5.8438
Fcgr1	3.44819	3.31302	19.4142	1.99191e-06	0.000101816	5.85927
Igtp	3.44808	4.01866	23.715	6.44235e-07	4.94732e-05	7.0737
Ms4a6c	3.41333	4.36352	17.5666	3.49441e-06	0.00014961	5.24157
Trex1	3.40365	3.74988	13.837	1.32582e-05	0.000354382	3.75144
Lcn2	3.37694	7.90432	8.56626	0.000182337	0.00194734	0.764704
Ifi205	3.32828	3.39689	14.8812	8.84187e-06	0.000265695	4.20722
Cxcl1	3.32311	3.70842	15.8709	6.17111e-06	0.000208782	4.60974
F830016B08Rik	3.31201	3.57059	23.5762	6.65976e-07	5.03436e-05	7.03858
Ms4a6d	3.29723	4.6087	12.7602	2.07791e-05	0.000481002	3.24344
Dhx58	3.28765	3.6066	24.9096	4.8793e-07	4.37262e-05	7.36614
Gbp6	3.24104	3.08426	12.7966	2.04542e-05	0.000475757	3.2613
Oas2	3.23223	2.72866	41.3297	2.75897e-08	1.02373e-05	10.1635
Gm4951	3.22143	3.29684	25.6284	4.15388e-07	4.34603e-05	7.53416
Apol9b	3.19917	2.3525	27.7586	2.643e-07	3.27868e-05	8.00028
Serpina3n	3.17647	4.92968	11.0591	4.57012e-05	0.000786841	2.3474
Trim30c	3.17005	2.23119	22.5729	8.51435e-07	5.88463e-05	6.77742
Slfn1	3.13416	4.05342	21.9318	1.00183e-06	6.29464e-05	6.60338
Cd300lf	3.10163	1.55873	34.5196	7.67505e-08	1.79461e-05	9.22314
Mta1	3.07737	2.05211	15.4727	7.11293e-06	0.000232516	4.45101
Phf11d	3.06453	4.00175	25.4342	4.33657e-07	4.34603e-05	7.48934
Phf11a	3.05235	2.53893	12.6355	2.19397e-05	0.000496002	3.18184
Cxcl2	3.00994	2.08971	11.7463	3.28184e-05	0.000641086	2.72452
Irgm1	2.98602	4.86639	30.9477	1.42667e-07	2.38007e-05	8.62042
Gm4841	2.96796	2.04082	23.9631	6.07436e-07	4.88724e-05	7.13583
Ifi207	2.92186	3.04879	23.1095	7.45634e-07	5.46572e-05	6.91873
Ch25h	2.92163	3.21751	19.3713	2.01689e-06	0.000101816	5.84566
Gbp2b	2.90767	5.52624	17.0276	4.1619e-06	0.000159804	5.04804
Serpina3g	2.8683	4.45179	9.99717	7.92914e-05	0.00112167	1.71822
Cxcl3	2.8529	2.3226	10.6151	5.71884e-05	0.000934722	2.09159
Slfn9	2.84179	2.67349	25.2768	4.49156e-07	4.34603e-05	7.45271
Ifi209	2.83366	3.1705	15.1649	7.95757e-06	0.000251626	4.32538
Nt5c3	2.80312	3.24941	8.78273	0.00015954	0.00179485	0.91778
Ifitm6	2.80303	2.93367	17.2959	3.81259e-06	0.000153711	5.14517
Trim30a	2.79075	4.99808	23.0026	7.65411e-07	5.52695e-05	6.8909
Irgm2	2.77924	4.14626	40.8157	2.96242e-08	1.02373e-05	10.1006
Il1rn	2.77905	3.71083	17.4776	3.59551e-06	0.000152589	5.21004
Cd274	2.77855	4.37171	18.3228	2.75796e-06	0.000122413	5.50257
Herc6	2.7655	4.49181	28.8741	2.1141e-07	2.92229e-05	8.22705
Phyhd1	2.72817	1.372	20.1118	1.63284e-06	8.97692e-05	6.07585
Trim30d	2.72598	1.75694	15.0758	8.22356e-06	0.000255036	4.28853
Il18bp	2.72265	3.04277	17.1605	3.98437e-06	0.000156718	5.09636
Gbp2	2.69707	5.78451	18.9161	2.30561e-06	0.000109358	5.69927
Apol9a	2.68823	1.95524	22.3184	9.07751e-07	6.01602e-05	6.709
Ccl3	2.64348	2.67693	14.1017	1.1932e-05	0.000329566	3.87023
Slfn2	2.60608	5.21978	15.8949	6.11919e-06	0.000208483	4.61917
Nlrc5	2.60111	2.742	9.49749	0.000104696	0.00133778	1.40025
Rtp4	2.59502	2.78698	27.8179	2.61121e-07	3.27868e-05	8.01263
Fam26f	2.56818	1.97862	8.93033	0.000145894	0.00168268	1.02024
Hist2h2aa2	2.56305	4.8525	6.35411	0.000868498	0.00503209	-1.02434
Stat1	2.5512	3.83724	16.1035	5.68885e-06	0.00019659	4.70051
Ppp2r5b	2.55042	1.28312	22.4073	8.87588e-07	6.01602e-05	6.73301
Tap1	2.54253	3.99932	21.107	1.24371e-06	7.32654e-05	6.3707
Daxx	2.52913	2.71113	6.75912	0.000633018	0.0041044	-0.662187
Gm5431	2.52677	2.14844	16.5513	4.87916e-06	0.000174855	4.87147
Saa1	2.52591	1.52495	8.66959	0.000171013	0.00185924	0.838196
Ly6e	2.5166	5.30501	17.2416	3.8804e-06	0.000155152	5.12565
Slfn8	2.5123	2.40592	31.487	1.29348e-07	2.31773e-05	8.71717
Il1b	2.50381	4.63765	32.8626	1.01477e-07	1.93315e-05	8.95441
Rnf213	2.50366	6.01319	29.1299	2.011e-07	2.86154e-05	8.27749
Ms4a4a	2.48992	3.05124	15.8191	6.28509e-06	0.000211162	4.5893
Sectm1a	2.4881	1.51558	12.2381	2.61773e-05	0.000565383	2.98148
Stat2	2.48289	5.03416	31.0329	1.4046e-07	2.38007e-05	8.63584
Hist2h3c2	2.45947	3.23561	8.03387	0.000256545	0.00235547	0.373239
Socs1	2.45665	3.361	11.9001	3.05486e-05	0.000618386	2.80602
Msr1	2.45293	2.79599	12.5314	2.2967e-05	0.000516194	3.12995
Klrk1	2.44148	2.51806	8.41895	0.000200025	0.00205607	0.658569
Ddx60	2.43375	2.73905	27.034	3.0702e-07	3.7134e-05	7.84682
Tnf	2.4303	2.36567	11.427	3.81879e-05	0.00069196	2.55205
Xaf1	2.41861	3.5349	24.8278	4.97093e-07	4.37262e-05	7.34665
Tlr9	2.40412	2.6787	11.7348	3.29951e-05	0.000641086	2.71841
Lgals3bp	2.39741	4.71943	7.61842	0.00033953	0.00280464	0.0518697
Ifnb1	2.39027	1.29187	12.7163	2.11793e-05	0.000487931	3.22182
Ms4a6b	2.36632	4.36283	10.0868	7.55341e-05	0.001089	1.77373
Fcgr4	2.36288	3.67706	11.4737	3.73418e-05	0.00069196	2.57757
Gm12185	2.35245	2.47711	11.4401	3.79487e-05	0.00069196	2.55921
Lilrb4a	2.33518	4.77364	11.4292	3.81489e-05	0.00069196	2.55322
Gbp4	2.33226	5.18526	19.7946	1.78577e-06	9.60147e-05	5.97843
Epsti1	2.32493	2.84055	12.1454	2.7299e-05	0.000576735	2.93383
Cd177	2.31895	2.51182	9.00626	0.000139406	0.00163304	1.07236
H2-T23	2.31694	7.06846	22.3248	9.06275e-07	6.01602e-05	6.71074
BC147527	2.28073	2.41902	11.781	3.22896e-05	0.000635029	2.74299
Gbp7	2.27829	4.61387	23.3923	6.96101e-07	5.18113e-05	6.9917
Ifitm3	2.23837	8.93854	33.2364	9.51677e-08	1.93315e-05	9.0166
Gbp8	2.22619	2.80986	8.30983	0.000214422	0.00211692	0.57889
Siglec1	2.21753	2.5003	16.229	5.44697e-06	0.000192354	4.74893
Fabp4	2.21558	5.48184	5.74774	0.00143817	0.00705664	-1.60095
Gvin1	2.21513	3.60292	24.5917	5.24702e-07	4.53305e-05	7.28996
Psmb8	2.21158	5.64923	24.985	4.79656e-07	4.37262e-05	7.38405
Clcn7	2.21147	1.42513	4.1331	0.00683658	0.0214118	-3.36924
Steap4	2.17601	4.49842	12.8327	2.01379e-05	0.000472948	3.27895
H3f3b	2.17375	2.08362	21.6534	1.07673e-06	6.59395e-05	6.52597
Ly6d	2.17268	2.41541	3.47941	0.0142793	0.0369626	-4.19178
Gm4070	2.15747	3.8618	19.7939	1.78613e-06	9.60147e-05	5.97821
Ifih1	2.14416	4.86406	25.3058	4.46259e-07	4.34603e-05	7.45946
Clec4a1	2.13678	2.82482	14.3618	1.07777e-05	0.000308537	3.98476
Casp4	2.12943	4.03614	8.50517	0.000189442	0.00198811	0.720886
Ccr5	2.12751	2.62587	12.0432	2.86008e-05	0.000593719	2.8809
H2-Q6	2.12297	4.44846	10.5105	6.03646e-05	0.000963841	2.02987
Parp9	2.11958	4.12648	21.9351	1.00099e-06	6.29464e-05	6.60429
Eif2ak2	2.10426	4.69081	22.2031	9.34682e-07	6.1108e-05	6.67772
Prss22	2.10229	1.35103	10.9683	4.78127e-05	0.000811641	2.2959
Gm21860	2.07654	1.74734	6.64172	0.000692691	0.00430952	-0.765379
Apobec1	2.05348	2.94505	17.3187	3.78454e-06	0.000153711	5.15335
S100a9	2.04812	6.74779	14.7528	9.27978e-06	0.000273753	4.15296
Parp14	2.04803	5.71054	23.9585	6.08093e-07	4.88724e-05	7.13469
Scimp	2.01864	2.73522	9.65912	9.55594e-05	0.00125554	1.50476
Lgals9	2.01179	5.54448	26.5581	3.39502e-07	3.92066e-05	7.74324
Ccl20	2.00929	1.80022	16.1767	5.54624e-06	0.000193041	4.72881
Slc26a4	2.0011	2.60802	6.7017	0.000661428	0.00419946	-0.71248
Ms4a7	1.9816	0.998713	12.8159	2.02846e-05	0.000474092	3.27073
Themis2	1.9705	3.94628	16.1994	5.50287e-06	0.000192919	4.73756
Atf3	1.95934	3.25005	11.7373	3.29561e-05	0.000641086	2.71975
S100a8	1.95604	5.96178	11.2998	4.06103e-05	0.000717054	2.482
Mndal	1.95308	4.57198	17.581	3.47839e-06	0.00014961	5.24665
Znfx1	1.9511	3.96456	20.1856	1.5995e-06	8.89467e-05	6.09827
Batf2	1.93967	2.82047	12.0888	2.80107e-05	0.000584572	2.90459
Ccr1	1.93752	3.1033	18.788	2.39541e-06	0.000112213	5.65738
C3ar1	1.93715	2.50166	14.8032	9.10499e-06	0.000270245	4.17431
Mlkl	1.93709	3.31515	11.4975	3.69194e-05	0.000690923	2.59052
Dtx3l	1.93155	4.02899	20.2838	1.55638e-06	8.75551e-05	6.12795
Isg20	1.90789	3.85523	14.9469	8.62727e-06	0.000260867	4.23479
H2-Q4	1.90416	6.49325	16.8192	4.45942e-06	0.000163445	4.97142
Tgfbi	1.88946	5.30196	10.3442	6.58516e-05	0.000998395	1.9305
H2-T24	1.88442	6.30457	17.082	4.08817e-06	0.000159505	5.06785
Klra2	1.87804	2.69491	12.0344	2.87165e-05	0.000593719	2.87632
Cd180	1.87115	3.13026	9.55461	0.000101356	0.00130762	1.43737
Tlr13	1.87055	2.94389	12.9809	1.88975e-05	0.000448166	3.35095
U2af1l4	1.86655	0.941188	3.72738	0.0107152	0.0296228	-3.87248
Psmb9	1.86431	3.87667	12.2266	2.63123e-05	0.000565774	2.97563
H2-Q7	1.86375	3.28534	9.80388	8.81574e-05	0.00121357	1.597
Ifi47	1.86172	3.95006	5.42458	0.00191309	0.0084991	-1.92647
Clec4e	1.85719	2.12584	13.0929	1.80191e-05	0.000433713	3.40482
Fgl2	1.84641	4.63749	13.2602	1.67939e-05	0.000415464	3.48447
Ifi208	1.83657	2.76984	10.068	7.6307e-05	0.00109547	1.76209
Cd14	1.83576	4.36304	11.3748	3.91615e-05	0.000706953	2.52338
Smox	1.82641	1.5049	3.60536	0.0123267	0.0331129	-4.02851
Sp110	1.82004	4.44635	13.6053	1.45625e-05	0.000384991	3.64556
Ddx58	1.8182	5.31565	25.3876	4.38178e-07	4.34603e-05	7.47852
Samd9l	1.81677	5.74509	15.2931	7.59237e-06	0.000244578	4.378
Trafd1	1.81137	3.74508	11.9224	3.02349e-05	0.000614608	2.81775
H2-T22	1.81079	4.56826	11.6199	3.48308e-05	0.000666116	2.6568
Ifi203	1.80308	4.7154	15.7684	6.39879e-06	0.000213499	4.56928
Lif	1.79616	1.31972	7.21445	0.000451576	0.00332025	-0.275104
B2m	1.78883	10.2401	25.339	4.42959e-07	4.34603e-05	7.4672
Parp12	1.78649	5.25214	25.726	4.06548e-07	4.34603e-05	7.55654
Parp10	1.78486	4.14501	20.5758	1.43594e-06	8.17302e-05	6.2153
Clec4d	1.77538	2.74465	10.3389	6.60369e-05	0.000998395	1.92729
C1qb	1.77484	4.51559	12.6861	2.14601e-05	0.000489735	3.2069
Il6	1.77034	1.27472	23.7583	6.37639e-07	4.94732e-05	7.08458
Slfn3	1.7545	2.41994	14.0975	1.1952e-05	0.000329566	3.86835
Hcar2	1.75033	3.02471	21.9421	9.99197e-07	6.29464e-05	6.60621
Gbp9	1.7407	5.57106	17.3886	3.69995e-06	0.000153439	5.17836
Uba7	1.73955	4.87901	18.7403	2.42989e-06	0.000112213	5.6417
Sirpb1a	1.73575	1.66289	6.21328	0.000973098	0.00546154	-1.15447
Fcer1g	1.72572	5.32935	10.0221	7.82269e-05	0.00110986	1.73368
Stfa2l1	1.72513	1.96121	6.90742	0.000565947	0.00385099	-0.533861
Pigr	1.72427	4.87111	7.1185	0.000484168	0.00348572	-0.35499
Ccl11	1.72359	2.31409	8.50573	0.000189376	0.00198811	0.721286
Ctsa	1.71698	2.57229	5.01673	0.00279221	0.0110188	-2.35677
Vcan	1.71673	2.01349	19.2908	2.06468e-06	0.000102978	5.82007
Thbs1	1.71476	5.31751	10.646	5.62878e-05	0.00092312	2.10971
Cxcl17	1.71445	4.17042	8.17038	0.000234611	0.00224346	0.475722
Cd69	1.70731	2.55683	6.50902	0.000768126	0.00465106	-0.883756
Socs3	1.70267	4.67221	23.9211	6.13493e-07	4.88724e-05	7.12536
Sp140	1.69254	4.15639	9.18214	0.000125626	0.00153479	1.19158
Gm5483	1.68735	1.82657	11.2063	4.25045e-05	0.000739701	2.43006
Pla2g7	1.68437	3.84377	12.5131	2.3153e-05	0.000516194	3.1208
Sema4d	1.68176	3.65119	10.1843	7.16854e-05	0.00105736	1.83351
C1qa	1.66936	5.33882	14.0945	1.19658e-05	0.000329566	3.86704
Dck	1.66902	3.12893	19.6372	1.86788e-06	9.75538e-05	5.92943
B430306N03Rik	1.66309	1.85511	16.9497	4.27024e-06	0.000162664	5.01953
Ccrl2	1.66225	3.48688	4.51504	0.00458024	0.0159648	-2.91771
Hist1h3h	1.66124	4.95765	6.85459	0.00058885	0.00391875	-0.579319
1600014C10Rik	1.65787	2.56106	10.2646	6.86816e-05	0.00102556	1.88242
Sp100	1.65338	4.04948	18.078	2.97446e-06	0.000130822	5.41937
Ms4a4b	1.6428	4.52679	5.96806	0.00119196	0.00627237	-1.38644
Ppa1	1.63739	4.05632	11.8546	3.11999e-05	0.00062374	2.78204
Il1f9	1.63689	2.16696	10.1562	7.27692e-05	0.00106098	1.81635
Lrg1	1.62822	4.98619	5.42892	0.00190562	0.00848929	-1.92201
Mthfd2	1.6271	2.38276	14.8181	9.05381e-06	0.000270245	4.18064
Hist1h2ai	1.62105	3.98194	9.50823	0.000104058	0.00133537	1.40724
Marcksl1	1.61162	4.12402	13.368	1.60562e-05	0.000404582	3.53525
Tap2	1.6098	3.89108	19.1072	2.17887e-06	0.000106942	5.76119
Vnn1	1.60292	2.84313	7.63521	0.000335621	0.00279296	0.0651491
Ifi35	1.60206	5.34626	21.3947	1.15228e-06	6.96838e-05	6.45302
Pim1	1.60195	4.58036	11.2917	4.07699e-05	0.000717253	2.47754
Ube2l6	1.60133	5.753	10.4824	6.12546e-05	0.000970766	2.01316
Adar	1.60111	3.45581	19.0247	2.23256e-06	0.000106942	5.73454
A530064D06Rik	1.58789	1.38186	11.9904	2.9302e-05	0.000603246	2.85338
Il10ra	1.58283	3.43794	12.3199	2.5231e-05	0.00055339	3.02328
Apol6	1.58082	1.47617	14.3211	1.09497e-05	0.000311614	3.96696
Gm11127	1.57517	4.67303	15.2755	7.64112e-06	0.000244578	4.37084
Hsh2d	1.57212	1.97742	7.78929	0.0003021	0.0026146	0.185809
Mt1	1.56336	4.53734	12.6574	2.17308e-05	0.000493586	3.19268
Hist1h1a	1.54973	4.08896	4.93961	0.00300632	0.0116263	-2.44069
AC125149.1	1.54434	1.87264	7.82982	0.000293938	0.00258089	0.217218
Psmb10	1.53538	5.44418	16.8564	4.40449e-06	0.000162664	4.98518
Tor3a	1.53462	5.393	22.8256	7.99566e-07	5.60623e-05	6.84443
AW011738	1.53427	3.48597	8.7204	0.000165746	0.0018266	0.874049
Il1r2	1.5283	1.55427	10.5434	5.93434e-05	0.000954198	2.04936
Mpeg1	1.52791	6.38176	14.054	1.21593e-05	0.000332354	3.84897
Setdb2	1.52115	3.17528	9.40002	0.000110698	0.00138794	1.33643
Helz2	1.51465	4.12669	18.7012	2.45857e-06	0.000112213	5.62883
Inhba	1.51308	1.81676	20.8482	1.33332e-06	7.6793e-05	6.29555
Tnip3	1.51231	1.43996	9.14424	0.000128455	0.00155163	1.16607
Cd52	1.50834	6.1468	8.78108	0.000159701	0.00179485	0.916627
Phf11c	1.50695	2.25882	11.8797	3.08397e-05	0.000619097	2.79524
Misp	1.50351	2.20029	19.064	2.20678e-06	0.000106942	5.74725
Lrrc25	1.49874	2.25609	11.4435	3.78868e-05	0.00069196	2.56107
Bcl3	1.49737	3.75642	18.5946	2.53886e-06	0.000113731	5.59355
Mitd1	1.49398	4.09855	14.173	1.16018e-05	0.000328244	3.90183
Mxd1	1.49052	4.28696	15.0983	8.15544e-06	0.000254555	4.29786
Igsf6	1.48071	3.11928	11.4382	3.7983e-05	0.00069196	2.55818
Tmem173	1.47519	3.64891	8.59749	0.000178824	0.00192684	0.787003
Serpina3i	1.47354	2.23884	10.8959	4.95796e-05	0.000832868	2.25451
Plekha4	1.46746	2.15649	10.5699	5.85358e-05	0.000950323	2.065
Cyp7b1	1.46717	2.34965	7.5564	0.000354429	0.00286265	0.00262803
Rtn4rl2	1.46558	0.911833	5.89881	0.0012637	0.0064692	-1.45323
Slc16a3	1.46449	1.76508	3.36913	0.0162743	0.0410587	-4.33651
Gm21975	1.4608	2.55703	14.0896	1.19892e-05	0.000329566	3.86485
Nmi	1.45394	3.40374	9.48901	0.000105203	0.00133778	1.39472
Adipoq	1.44885	2.60164	3.98653	0.00801839	0.0238828	-3.54825
Mmp3	1.44538	3.33681	7.24639	0.000441296	0.0032846	-0.248705
Chl1	1.43606	1.1932	7.7686	0.000306366	0.00263737	0.169729
Col11a2	1.43288	1.4769	6.09483	0.00107244	0.00586268	-1.26565
Slc39a14	1.43159	3.06148	5.94657	0.00121371	0.00633433	-1.40711
C1ra	1.43117	5.21428	15.0181	8.40167e-06	0.000257261	4.26451
Emilin2	1.42715	3.247	11.9553	2.97795e-05	0.000607904	2.83501
Irf9	1.42137	3.54936	17.4282	3.65304e-06	0.000153439	5.19248
Cd72	1.4166	1.8444	11.4807	3.72179e-05	0.00069196	2.58135
C4b	1.41552	5.50915	13.1634	1.74907e-05	0.000425225	3.43849
Ogfr	1.40855	4.69759	15.6656	6.63713e-06	0.000218438	4.52842
Rgs16	1.40696	1.6229	18.7215	2.44366e-06	0.000112213	5.6355
Dusp2	1.40511	2.14694	9.33005	0.000115254	0.00143342	1.29025
Ass1	1.40255	3.78692	11.3383	3.98595e-05	0.000712127	2.50326
C1rb	1.39893	3.62692	14.7198	9.39633e-06	0.000275512	4.13894
Csf3r	1.39786	3.73978	7.89543	0.000281263	0.00250598	0.267761
Cxcr2	1.39633	2.68971	7.47123	0.000376143	0.00298001	-0.0655542
Nfkbie	1.39478	3.26056	16.7197	4.61003e-06	0.000166443	4.93453
AB124611	1.39453	2.88042	5.68362	0.00152048	0.0073083	-1.66448
Psme2	1.38506	5.88875	7.17643	0.000464176	0.00338098	-0.306652
Pdk4	1.38195	2.8417	5.88578	0.00127775	0.00650711	-1.46587
Hist1h2bm	1.37873	4.3928	4.33062	0.00554281	0.0183798	-3.13305
Mefv	1.37659	1.43606	7.9558	0.000270159	0.00243626	0.313947
Gemin7	1.36644	2.53076	8.93803	0.00014522	0.0016808	1.02554
Nampt	1.35579	4.85574	13.4498	1.55217e-05	0.00039898	3.57351
Tlr2	1.35147	3.9039	8.66971	0.000171	0.00185924	0.838283
Hist1h2bh	1.34938	4.70498	5.64103	0.00157816	0.0075075	-1.70698
Hist1h1b	1.33878	4.21567	5.91464	0.00124687	0.00640379	-1.43791
Sfn	1.33205	2.91583	5.63003	0.00159346	0.00755799	-1.71799
Slc11a1	1.32685	2.32831	13.0465	1.83772e-05	0.000437975	3.38255
Hist1h3b	1.32533	5.15652	3.75524	0.0103811	0.0289642	-3.83715
Tnfaip3	1.32507	3.54082	18.6149	2.52334e-06	0.000113731	5.60028
Basp1	1.32303	3.50611	8.88707	0.000149747	0.00170449	0.990369
Itih4	1.3168	3.54944	5.57263	0.00167612	0.0078047	-1.77569
Slc15a3	1.31629	4.04332	11.9722	2.95488e-05	0.00060575	2.84385
Wdr61	1.31592	2.85972	10.1711	7.21922e-05	0.00105838	1.82545
Tnfaip2	1.31278	3.94431	10.766	5.29428e-05	0.000876265	2.17963
Ifitm1	1.31169	3.01118	4.89954	0.00312492	0.0120273	-2.48462
Psme2b	1.30793	5.78645	11.2657	4.12893e-05	0.000723759	2.46311
Hist1h2ag	1.30761	2.74629	3.96915	0.00817318	0.0241698	-3.56968
Rab20	1.30132	3.11968	8.03079	0.000257067	0.00235547	0.370909
Hck	1.30058	4.28984	9.39942	0.000110737	0.00138794	1.33604
Csf2	1.29904	2.59979	17.376	3.71504e-06	0.000153439	5.17386
Angptl4	1.29803	4.11829	7.00542	0.000526135	0.00370151	-0.450268
Tmem80	1.29789	1.76282	11.7954	3.20727e-05	0.000634742	2.75066
Pnp	1.29709	4.74526	8.4677	0.00019396	0.00201369	0.693868
Tapbp	1.29422	6.86129	14.1541	1.16884e-05	0.000328771	3.89346
Trim21	1.29322	3.01306	11.1654	4.33666e-05	0.000751998	2.40718
Hap1	1.2901	2.21154	12.2026	2.66003e-05	0.000569435	2.96327
Hist1h2bn	1.28969	4.79547	4.31423	0.00563886	0.0186599	-3.15242
H2-M3	1.28762	3.90011	8.76039	0.000161733	0.00180291	0.902139
Hist1h3g	1.28678	4.07963	4.73157	0.0036838	0.0136778	-2.67121
Saa2	1.28018	0.752158	4.63437	0.00405888	0.014641	-2.78102
Set	1.27843	2.94438	4.17611	0.00652807	0.0207782	-3.31731
Saa4	1.27707	0.711821	5.35077	0.00204546	0.00890725	-2.0027
Hist1h2ak	1.27578	5.23957	3.46981	0.0144418	0.0373035	-4.20432
Hist1h2bp	1.27287	4.08529	12.838	2.00922e-05	0.000472948	3.28153
Myd88	1.27122	4.59254	9.80104	8.82959e-05	0.00121357	1.5952
H2-D1	1.26011	8.51243	10.2363	6.97232e-05	0.00103473	1.86522
Fgr	1.2559	3.45587	10.5427	5.93662e-05	0.000954198	2.04892
Tmem106a	1.25582	3.06121	9.96839	8.0543e-05	0.00112947	1.70032
Il21r	1.24782	2.25429	5.57556	0.00167178	0.00779197	-1.77273
Samhd1	1.24684	5.72972	17.3533	3.74241e-06	0.000153439	5.16574
Junb	1.2391	5.45471	17.6866	3.36338e-06	0.000146595	5.2838
Kank3	1.23041	1.61194	9.58135	9.98342e-05	0.00129144	1.45467
Hist1h2an	1.22542	2.76517	4.88517	0.00316875	0.0121381	-2.50042
Spats2l	1.22021	2.36411	8.34863	0.000209169	0.00209944	0.607323
Samsn1	1.21245	3.20544	8.75191	0.000162574	0.00180397	0.896196
Mrgpra2b	1.20969	1.33892	6.89602	0.000570803	0.00387119	-0.543651
Ptprc	1.20822	3.76857	11.6907	3.36856e-05	0.000649287	2.69484
9930111J21Rik2	1.20734	3.58079	14.6615	9.60649e-06	0.000278301	4.1141
9930111J21Rik1	1.2031	3.5731	14.9929	8.48067e-06	0.000258047	4.25401
Mmp8	1.19813	1.99567	12.2492	2.60456e-05	0.000565062	2.9872
Hist1h3a	1.19462	4.0046	5.18946	0.00237301	0.00982719	-2.1718
Hpse	1.19431	2.39506	8.55716	0.000183376	0.00194983	0.758193
Trim34b	1.18934	3.53096	8.08221	0.000248515	0.00232172	0.409702
C3	1.18796	7.76396	9.20403	0.000124024	0.00152291	1.20627
Fyb	1.18421	3.04951	10.5005	6.06791e-05	0.000965677	2.02394
Trim34a	1.18374	2.59478	15.2602	7.68415e-06	0.000244578	4.36455
C2	1.17566	4.28024	12.3098	2.53459e-05	0.00055339	3.01812
Ctps	1.16402	4.55234	7.07903	0.000498359	0.00356139	-0.388105
Aim1	1.15826	3.20556	13.5179	1.50927e-05	0.000390472	3.60517
Vmp1	1.15384	5.44901	7.27264	0.000433048	0.00325324	-0.227077
Osm	1.14153	1.45873	10.9299	4.87402e-05	0.000821621	2.27399
Slfn5	1.13985	5.17531	12.6947	2.13793e-05	0.000489735	3.21117
Pml	1.13985	2.08146	12.3997	2.43479e-05	0.000540344	3.06371
S100a14	1.1386	3.01276	3.98714	0.00801297	0.0238828	-3.54749
Nfil3	1.13487	2.82766	8.42104	0.000199761	0.00205607	0.660084
Lck	1.12886	2.57664	4.45839	0.00485413	0.0165715	-2.98333
Tnfrsf1b	1.12758	4.42539	13.5546	1.4867e-05	0.000387185	3.62219
Trim12c	1.12645	3.94522	11.2291	4.20343e-05	0.000734159	2.44273
Gadd45g	1.12427	4.0055	13.9456	1.2694e-05	0.000341185	3.80048
Slc25a22	1.12028	3.04065	13.0568	1.82964e-05	0.000437975	3.38754
Hist1h3i	1.1194	5.58241	6.47223	0.000790692	0.00472268	-0.916907
Arg2	1.1173	3.304	6.24643	0.000947222	0.00538503	-1.12363
Lag3	1.11383	1.52433	10.3436	6.58738e-05	0.000998395	1.93011
I830077J02Rik	1.11169	2.18093	10.4503	6.22867e-05	0.000975221	1.99407
Milr1	1.10683	1.92271	7.06206	0.000504609	0.00359014	-0.402388
Zc3h12a	1.10639	3.37249	9.60644	9.8431e-05	0.00128013	1.47087
Hist1h4j	1.10175	4.22789	5.00349	0.00282769	0.0111223	-2.37112
Gch1	1.10157	2.97522	10.1765	7.19849e-05	0.00105838	1.82874
Glipr2	1.09715	4.04342	7.2325	0.000445732	0.00329229	-0.260172
Vcam1	1.09132	4.02777	11.5124	3.66575e-05	0.000690923	2.59863
Dhcr7	1.08886	1.35934	3.80798	0.00978044	0.027785	-3.77059
Wars	1.08805	4.59597	10.5975	5.77099e-05	0.00094007	2.08122
Amica1	1.08182	2.74548	7.58825	0.000346684	0.00282843	0.0279614
Adamts4	1.07608	0.890111	5.1447	0.00247428	0.0101618	-2.21935
Sell	1.07589	2.89292	6.64031	0.000693445	0.00430952	-0.766625
Pnpt1	1.07332	3.81596	7.62552	0.000337872	0.00280381	0.0574854
Xdh	1.06639	6.78699	5.76489	0.00141703	0.00699548	-1.58404
Sfrp1	1.06306	2.82612	9.76547	9.00542e-05	0.00123423	1.57265
Cd48	1.05559	3.60619	5.99513	0.0011652	0.00618797	-1.36049
B4galt5	1.05358	4.08697	10.9347	4.86238e-05	0.000821621	2.27671
Tshz2	1.04849	1.02283	6.04671	0.0011161	0.00603319	-1.31128
Spi1	1.04767	3.79637	7.86023	0.000287983	0.00254709	0.240688
Irf8	1.04183	4.44173	8.33675	0.000210761	0.00210674	0.598631
Tcirg1	1.04141	4.37537	7.98733	0.000264562	0.00239691	0.337956
Hist1h2ae	1.03776	3.99269	3.91073	0.00871867	0.0253491	-3.64206
Tapbpl	1.03766	4.26869	12.1596	2.71235e-05	0.000575542	2.94115
Tnfsf8	1.03559	1.50019	10.0845	7.56311e-05	0.001089	1.77226
Hist1h4k	1.03317	6.11163	6.46029	0.000798179	0.00473234	-0.927696
Asap3	1.02433	2.5893	11.5934	3.52721e-05	0.000671837	2.64248
Csf2rb	1.02388	4.25627	8.46953	0.000193736	0.00201369	0.695192
Psme1	1.02009	6.66892	7.31875	0.000418995	0.00318226	-0.189254
Trim14	1.01783	2.74384	8.04204	0.000255168	0.00235547	0.379411
Pik3ap1	1.01356	4.71476	8.34543	0.000209597	0.00209944	0.604983
Sbno2	1.008	4.51737	10.9693	4.77902e-05	0.000811641	2.29644
Cdkn1a	1.00356	4.94961	7.59292	0.000345564	0.00282843	0.031671
Spag16	-1.00051	1.69465	-5.99101	0.00116923	0.00620254	-1.36443
Pitpnm3	-1.00199	1.94756	-7.79356	0.000301228	0.00261172	0.189125
Mest	-1.00441	3.15447	-4.07544	0.00727631	0.0223936	-3.43927
Angptl2	-1.00623	3.74536	-9.5465	0.000101822	0.00131015	1.43211
Fhl1	-1.00721	0.856365	-5.97456	0.00118546	0.00626122	-1.3802
Bace2	-1.01028	2.02888	-9.42645	0.000109032	0.00137369	1.3538
Zfp58	-1.01065	1.68417	-3.39274	0.0158225	0.0401623	-4.30539
Bmp3	-1.01496	3.64877	-8.00425	0.000261615	0.00238453	0.350799
Sap25	-1.01799	1.56161	-3.17571	0.0205631	0.0488865	-4.59417
Zfp704	-1.01906	3.26829	-10.1552	7.2808e-05	0.00106098	1.81574
Gpr155	-1.02219	3.08415	-9.48673	0.00010534	0.00133778	1.39323
Irs1	-1.02308	3.34525	-7.8863	0.000282989	0.00251673	0.260745
Cfap43	-1.02468	2.20592	-6.17959	0.00100023	0.0055622	-1.18593
Ctps2	-1.02635	1.99195	-6.55141	0.00074304	0.00453893	-0.845736
Per2	-1.02917	3.34307	-6.85095	0.000590469	0.00392403	-0.582466
Chrdl1	-1.03048	1.21772	-5.37757	0.00199621	0.00875583	-1.97493
Klf9	-1.03209	5.13273	-8.78602	0.00015922	0.00179485	0.920085
Cped1	-1.03232	3.87916	-11.5352	3.62614e-05	0.000687971	2.61099
Fcgbp	-1.03613	0.914381	-4.49717	0.0046647	0.0161661	-2.93836
Gsta2	-1.03627	1.43653	-4.74823	0.00362353	0.0134955	-2.65252
Agmo	-1.03726	3.11721	-5.63582	0.00158537	0.00753428	-1.71218
Atp7b	-1.04291	3.18797	-13.4204	1.57117e-05	0.00039898	3.55977
Tnn	-1.04636	2.76965	-8.18616	0.000232218	0.00223354	0.487472
Ints6l	-1.05324	2.57403	-4.19998	0.00636368	0.0204286	-3.28862
AU021092	-1.0537	5.04035	-9.72667	9.20187e-05	0.00124039	1.54796
Cops7a	-1.05444	0.864917	-3.35649	0.0165221	0.0414379	-4.3532
Ptch1	-1.05488	3.63658	-3.4975	0.0139788	0.0363598	-4.1682
Arhgef40	-1.05656	1.00075	-3.2425	0.0189551	0.0462456	-4.50466
Pcp4l1	-1.06311	3.32906	-9.60147	9.87074e-05	0.00128029	1.46766
Zfp788	-1.06706	1.30426	-3.98004	0.00807576	0.0239549	-3.55624
Pgm2l1	-1.06952	2.29102	-8.92822	0.000146078	0.00168268	1.01879
Zfp280d	-1.07465	1.67903	-4.13598	0.00681547	0.0213973	-3.36576
Use1	-1.07497	3.44572	-6.86421	0.000584602	0.0039119	-0.571024
Fmo2	-1.07543	7.6722	-6.2645	0.000933457	0.005325	-1.10688
Syne2	-1.07829	3.76451	-3.35162	0.0166186	0.0416048	-4.35964
Atp13a3	-1.0807	4.89885	-7.74142	0.00031208	0.00266286	0.148541
Oaz2	-1.08413	4.11783	-8.17211	0.000234347	0.00224346	0.477008
Stim2	-1.08462	3.30337	-9.89326	8.39212e-05	0.00117006	1.65333
Stmnd1	-1.08478	1.61393	-9.04113	0.000136539	0.00162703	1.09616
Col12a1	-1.08572	2.00066	-9.66025	9.54991e-05	0.00125554	1.50548
Ccdc187	-1.08635	1.50595	-6.34526	0.000874674	0.00504973	-1.03245
Skp1a	-1.08749	6.11576	-3.63832	0.0118662	0.0321301	-3.98616
Wnt10b	-1.08843	2.03256	-7.26517	0.000435377	0.00326567	-0.233225
Klf2	-1.09048	6.34614	-6.95883	0.000544645	0.00378048	-0.489894
Bahd1	-1.09359	0.764677	-7.20188	0.000455696	0.00333533	-0.285516
Rgs22	-1.09627	1.72775	-6.75502	0.000634998	0.0041044	-0.665765
Rp1	-1.09896	1.69267	-8.14703	0.000238204	0.00225084	0.458292
Cfap44	-1.10081	2.11967	-6.65063	0.000687939	0.00429452	-0.757495
Cutal	-1.10146	2.20611	-8.10926	0.000244151	0.00229806	0.430017
Wif1	-1.10172	1.88016	-9.67492	9.47172e-05	0.00125203	1.51488
Lama3	-1.10746	4.83036	-8.5716	0.000181731	0.00194516	0.768521
Tmprss2	-1.1078	3.62688	-13.5874	1.46691e-05	0.000385702	3.63732
2210011C24Rik	-1.11214	2.53348	-10.2713	6.84402e-05	0.00102556	1.88645
Cfap161	-1.11303	1.85925	-7.3898	0.000398359	0.0030838	-0.131349
5330417C22Rik	-1.12002	3.93349	-9.97009	8.04688e-05	0.00112947	1.70137
Magix	-1.12058	1.78697	-7.81071	0.000297754	0.00259555	0.202427
Nat8f3	-1.13091	1.6787	-6.02483	0.00113663	0.006088	-1.33211
Slc22a17	-1.13343	2.11055	-8.70808	0.000167005	0.00183213	0.865374
Sh3rf2	-1.13625	2.90813	-15.9003	6.10771e-06	0.000208483	4.62126
Colgalt2	-1.13975	2.87189	-9.02466	0.000137884	0.00162738	1.08493
Cyp2b10	-1.14079	6.66631	-11.4936	3.69882e-05	0.000690923	2.5884
Dzip1l	-1.14235	0.571173	-3.16796	0.0207592	0.0492801	-4.60459
Gsta3	-1.14395	1.93139	-4.06191	0.00738411	0.0226103	-3.45579
Slc25a40	-1.14492	1.77479	-9.71859	9.2434e-05	0.00124039	1.5428
Dpep1	-1.14513	5.35227	-5.33529	0.00207454	0.00899398	-2.01878
Synm	-1.146	3.22773	-7.81814	0.000296263	0.00258728	0.20818
Cpm	-1.14629	4.77803	-12.5203	2.30798e-05	0.000516194	3.1244
Scd2	-1.1485	6.86651	-8.48596	0.000191742	0.0020079	0.707052
Aldh1a1	-1.15037	7.84809	-8.15731	0.000236614	0.00224459	0.465972
Ntn4	-1.15269	3.76375	-4.49438	0.00467803	0.0161775	-2.94158
Abca8a	-1.15328	4.23136	-7.82996	0.000293909	0.00258089	0.217328
Inmt	-1.16429	9.22391	-10.7613	5.30686e-05	0.000876265	2.17692
Glp1r	-1.1666	3.44582	-3.70946	0.0109363	0.0301653	-3.89526
Dab2ip	-1.16797	2.2673	-6.74016	0.000642239	0.00413185	-0.678754
Kcna2	-1.17193	1.54098	-4.19028	0.00642996	0.0205606	-3.30028
Nrn1	-1.17793	2.89343	-8.22864	0.000225919	0.00219037	0.519006
Ephx1	-1.18157	5.19255	-12.177	2.69097e-05	0.000573519	2.95014
Ldlrad1	-1.18526	1.63044	-13.8086	1.34103e-05	0.000356479	3.73857
Lrrn3	-1.18802	1.99648	-8.50981	0.000188891	0.00198811	0.724227
Ift52	-1.19095	1.38347	-5.21267	0.00232236	0.00966918	-2.14726
Lypd2	-1.20017	3.36954	-3.37078	0.0162422	0.0410587	-4.33433
Hydin	-1.22047	1.41224	-11.3367	3.98897e-05	0.000712127	2.5024
Por	-1.22203	4.87494	-7.71369	0.000318036	0.00268996	0.12686
Tril	-1.22834	2.75455	-7.44535	0.000383042	0.00301818	-0.0863947
Fam13c	-1.23204	2.64299	-9.74092	9.12913e-05	0.00124039	1.55704
Gstm1	-1.23386	6.75219	-9.19059	0.000125004	0.00153107	1.19726
Gpc3	-1.23646	5.79925	-12.3056	2.53933e-05	0.00055339	3.016
Bmp6	-1.24477	5.01143	-6.97657	0.000537509	0.00374168	-0.474781
Asph	-1.2504	0.684865	-16.2705	5.36967e-06	0.000191018	4.76486
Fam198b	-1.25317	2.24942	-5.87137	0.00129349	0.00657343	-1.47985
Ccdc146	-1.25394	1.39094	-7.99503	0.000263217	0.0023892	0.3438
Stk33	-1.25755	1.32454	-4.04472	0.00752357	0.0229213	-3.47679
Pogk	-1.26858	1.37494	-3.35138	0.0166234	0.0416048	-4.35996
Cdhr3	-1.27589	2.12123	-6.41809	0.000825307	0.0048398	-0.965957
Glt8d2	-1.27625	1.20331	-9.87142	8.49341e-05	0.00118078	1.63961
Tppp3	-1.2797	5.55423	-6.98046	0.00053596	0.00373628	-0.471472
Fam161a	-1.28469	1.38388	-8.53486	0.000185949	0.00196854	0.742217
Aox3	-1.28892	1.37709	-7.24022	0.000443261	0.00329229	-0.2538
Rbpms	-1.29085	2.08022	-8.28448	0.000217937	0.00213437	0.560244
Pcolce2	-1.29692	4.84973	-9.4757	0.000106004	0.00134217	1.38604
Kdelr1	-1.30712	4.84607	-4.09	0.00716235	0.022184	-3.42154
Sfrp2	-1.30783	2.12784	-8.16715	0.000235104	0.00224346	0.473311
Fgfr3	-1.32171	1.46508	-5.58223	0.00166196	0.00776118	-1.76601
Myh7	-1.32287	3.39617	-5.59217	0.00164744	0.00771569	-1.756
Mfsd7c	-1.32381	2.51304	-16.8892	4.35671e-06	0.000162664	4.99729
44083	-1.3305	2.66515	-6.85456	0.000588865	0.00391875	-0.579348
Cfap61	-1.33318	1.16536	-6.95077	0.000547923	0.00378267	-0.496771
Gdf10	-1.34167	1.39263	-13.2463	1.68917e-05	0.000415464	3.47791
Mettl7a1	-1.34189	7.77865	-11.4607	3.75757e-05	0.00069196	2.57046
Tff2	-1.35043	1.26305	-4.10763	0.00702703	0.0218638	-3.40012
Dnah5	-1.35078	2.09988	-10.4219	6.32187e-05	0.000980295	1.97711
Fam171a1	-1.35492	2.0457	-6.45476	0.000801676	0.00474145	-0.932701
Tef	-1.35695	3.69619	-6.6228	0.000702902	0.00434309	-0.782139
Mamdc2	-1.35735	4.3923	-10.4657	6.17904e-05	0.000970766	2.00321
Zfp710	-1.35812	1.15524	-4.17824	0.00651325	0.0207657	-3.31476
Cldn12	-1.36735	2.21514	-3.49133	0.0140805	0.0365851	-4.17624
Ltbp4	-1.37325	5.62882	-5.55047	0.00170935	0.00790954	-1.79808
St6galnac6	-1.39679	1.59954	-8.63658	0.000174539	0.00188908	0.814802
Tspan2	-1.3989	4.67496	-10.8226	5.14446e-05	0.000858238	2.21239
Aass	-1.40068	1.47803	-9.37351	0.000112399	0.00140151	1.31897
Cd209a	-1.4176	1.35903	-6.48238	0.00078439	0.00470245	-0.907746
Calcoco1	-1.4359	2.71317	-9.14224	0.000128607	0.00155163	1.16471
Gm14326	-1.45569	1.38879	-3.94589	0.00838565	0.0246625	-3.59844
Mturn	-1.46095	2.9198	-6.66884	0.000678344	0.00425659	-0.741407
Alg11	-1.46553	1.04491	-3.87365	0.00908611	0.0262283	-3.68826
Spata18	-1.47275	1.66068	-5.36959	0.00201073	0.00877177	-1.98319
Pla2g6	-1.47448	1.39612	-5.06657	0.00266314	0.0106311	-2.30299
Ackr4	-1.49692	1.84273	-10.3493	6.56758e-05	0.000998395	1.93355
Kcne2	-1.49703	2.96778	-7.86864	0.000286361	0.00253739	0.247163
S100g	-1.50644	4.35109	-4.96714	0.00292779	0.0113864	-2.41063
Cdh16	-1.51311	1.19078	-3.87578	0.00906454	0.0261973	-3.6856
Sec14l3	-1.51441	7.94313	-14.6809	9.53593e-06	0.000277921	4.12238
Ces1e	-1.51772	1.16499	-15.6829	6.59626e-06	0.000218438	4.53533
Chad	-1.51995	2.32541	-4.63744	0.00404641	0.0146093	-2.77754
Hlf	-1.52845	2.01409	-5.80612	0.00136764	0.00682834	-1.54353
Kctd12b	-1.53858	1.22603	-6.17393	0.00100487	0.00557552	-1.19122
1700024G13Rik	-1.55507	1.48314	-5.6053	0.00162848	0.00766804	-1.74279
Dmd	-1.55582	2.17929	-3.35703	0.0165114	0.0414325	-4.35249
Slc16a11	-1.56504	1.82376	-7.03006	0.000516645	0.00364931	-0.429407
Tns1	-1.60861	2.50406	-3.23826	0.019053	0.046426	-4.51033
Igfbp3	-1.62043	4.62311	-6.60912	0.000710394	0.00437153	-0.794282
Bmp4	-1.62601	3.85343	-5.50811	0.00177499	0.00815517	-1.84105
Cobl	-1.62952	2.02532	-3.55325	0.013096	0.0346941	-4.0958
Nhsl1	-1.65062	1.58393	-3.68924	0.011192	0.030713	-3.92102
Angptl7	-1.65088	1.16346	-7.75909	0.000308352	0.0026454	0.16232
Ccdc191	-1.65279	1.17056	-15.4274	7.23037e-06	0.000234769	4.43269
Msl1	-1.67269	1.8427	-3.24805	0.018828	0.0460283	-4.49726
Map2k7	-1.69412	2.23206	-3.17726	0.0205241	0.0488323	-4.59208
Chia1	-1.74393	5.01826	-5.45996	0.00185314	0.00834776	-1.89018
Sun1	-1.76497	2.72757	-5.76932	0.00141161	0.00697588	-1.57967
Pdlim2	-1.76666	1.84445	-5.86842	0.00129674	0.00658305	-1.48272
Ccdc129	-1.79224	1.38939	-13.9971	1.24366e-05	0.000336136	3.82356
Pon1	-1.83988	3.55116	-7.45382	0.000380768	0.00301006	-0.0795649
Sult1d1	-1.84796	1.23638	-7.63767	0.000335053	0.00279296	0.0670921
Per3	-1.84814	2.72895	-5.43616	0.00189323	0.00846529	-1.91457
Cbr2	-1.8804	9.47167	-13.4393	1.55894e-05	0.00039898	3.5686
Evi5	-1.94568	1.81313	-13.2014	1.72128e-05	0.000420583	3.45661
Dnm3	-2.08444	1.04222	-25.0486	4.72811e-07	4.37262e-05	7.39908
Scgb3a2	-2.12947	6.3173	-6.0241	0.00113732	0.006088	-1.33281
Cldn18	-2.17415	3.52417	-3.61822	0.0121447	0.0326966	-4.01197
Cdadc1	-2.49426	1.58499	-7.25753	0.000437773	0.0032734	-0.239518
Fmo3	-2.5277	2.20494	-9.16855	0.000126632	0.0015395	1.18244
Dmpk	-2.93977	1.46988	-30.2077	1.63659e-07	2.55414e-05	8.48403
Cyp2a5	-3.17414	2.7532	-8.25098	0.000222686	0.00216771	0.535532
Myh14	-3.18558	2.20503	-3.98261	0.00805299	0.0239314	-3.55307
Cdc42bpg	-4.3562	2.1781	-42.4847	2.35876e-08	1.02373e-05	10.3008
