# Supplementary material for: Transcriptome Profiles of Highly Pathogenic Pure Avian H7N9 Virus-Infected Lungs of BALB/c Mice
Source: Front Vet Sci. 2020 Dec 21;7:603584. doi: 10.3389/fvets.2020.603584 (PMC7779551; doi:10.3389/fvets.2020.603584)
Supplement: Supplementary file 3 [file Table_3.XLSX]

## Sheet: GO
ONTOLOGY	ID	Description	GeneRatio	BgRatio	pvalue	p.adjust	qvalue	geneID	Count
BP	GO:0035456	response to interferon-beta	35/505	56/23210	1.78472e-44	7.58684e-41	5.3504e-41	Xaf1/Trex1/Tmem173/Tgtp2/Tgtp1/Stat1/Pnpt1/Mndal/Irgm2/Irgm1/Iigp1/Igtp/Ifnb1/Ifitm6/Ifitm3/Ifitm1/Ifit3/Ifit1/Ifi47/Ifi211/Ifi209/Ifi208/Ifi207/Ifi205/Ifi204/Ifi203/Ifi202b/Gbp6/Gbp3/Gbp2b/Gbp2/F830016B08Rik/Bst2/Acod1/9930111J21Rik1	35
BP	GO:0009615	response to virus	60/505	268/23210	4.29979e-43	9.13921e-40	6.44517e-40	Zc3h12a/Zbp1/Trim34a/Trim30a/Trex1/Tnf/Tmem173/Tlr9/Tlr13/Stat2/Stat1/Slfn9/Slfn8/Samhd1/Rtp4/Rsad2/Ptprc/Pml/Parp9/Oasl2/Oasl1/Oas3/Oas2/Nt5c3/Myd88/Mx1/Lgals9/Lcn2/Isg20/Isg15/Irgm2/Irf7/Il6/Il1b/Ifnb1/Ifitm6/Ifitm3/Ifitm1/Ifit3b/Ifit3/Ifit2/Ifit1bl1/Ifit1/Ifih1/Ifi44l/Ifi27l2a/Gbp4/Gbp2b/Fgl2/Eif2ak2/Dtx3l/Dhx58/Ddx60/Ddx58/Cxcl9/Cxcl10/Bst2/Bcl3/Apobec1/Adar	60
BP	GO:0035458	cellular response to interferon-beta	30/505	46/23210	4.09369e-39	5.80076e-36	4.09082e-36	Trex1/Tmem173/Tgtp2/Tgtp1/Stat1/Pnpt1/Mndal/Irgm2/Irgm1/Iigp1/Igtp/Ifnb1/Ifit3/Ifit1/Ifi47/Ifi211/Ifi209/Ifi208/Ifi207/Ifi205/Ifi204/Ifi203/Ifi202b/Gbp6/Gbp3/Gbp2b/Gbp2/F830016B08Rik/Acod1/9930111J21Rik1	30
BP	GO:0051607	defense response to virus	52/505	227/23210	5.9564e-38	6.33017e-35	4.46417e-35	Zc3h12a/Zbp1/Trim34a/Trim30a/Trex1/Tmem173/Tlr9/Stat2/Stat1/Slfn9/Slfn8/Samhd1/Rtp4/Rsad2/Ptprc/Pml/Parp9/Oasl2/Oasl1/Oas3/Oas2/Nt5c3/Mx1/Isg20/Isg15/Irf7/Il6/Il1b/Ifnb1/Ifitm6/Ifitm3/Ifitm1/Ifit3b/Ifit3/Ifit2/Ifit1bl1/Ifit1/Ifih1/Ifi44l/Gbp4/Gbp2b/Fgl2/Eif2ak2/Dtx3l/Dhx58/Ddx60/Ddx58/Cxcl9/Cxcl10/Bst2/Apobec1/Adar	52
BP	GO:0002831	regulation of response to biotic stimulus	53/505	286/23210	1.11754e-33	9.50132e-31	6.70053e-31	Zc3h12a/Zbp1/Trex1/Trafd1/Tnfaip3/Tmem173/Tlr9/Tlr2/Tap2/Tap1/Stat1/Socs1/Samhd1/Pml/Parp9/Parp14/Nmi/Nlrc5/Mndal/Lgals9/Lag3/Klrk1/Irgm2/Irgm1/Irf7/Il1b/Ifi211/Ifi209/Ifi208/Ifi205/Ifi204/Ifi203/H2-T23/H2-M3/Gbp5/Gbp4/Fgr/Fgl2/Dtx3l/Dhx58/Ddx60/Ddx58/Cxcl5/Cxcl1/Cd274/Cd180/Ccr1/Bmp6/B430306N03Rik/Arg2/Adar/Acod1/A530064D06Rik	53
BP	GO:0034341	response to interferon-gamma	39/505	137/23210	1.25572e-32	8.8968e-30	6.27421e-30	Trim21/Tlr2/Tgtp1/Stat1/Socs1/Slc11a1/Rab20/Parp9/Parp14/Nmi/Nlrc5/Mefv/Irgm2/Irgm1/Irf8/Ifitm6/Ifitm3/Ifitm1/H2-Q7/Gch1/Gbp9/Gbp8/Gbp7/Gbp6/Gbp5/Gbp4/Gbp3/Gbp2b/Gbp2/Gbp10/Ccl7/Ccl4/Ccl3/Ccl20/Ccl2/Ccl12/Ccl11/Bst2/Acod1	39
BP	GO:0019221	cytokine-mediated signaling pathway	55/505	341/23210	1.15288e-31	7.00126e-29	4.93744e-29	Zbp1/Trex1/Tnf/Tff2/Stat2/Stat1/Spi1/Socs1/Samhd1/Ptprc/Parp9/Parp14/Osm/Oas2/Nmi/Nlrc5/Myd88/Irgm2/Irgm1/Irf7/Il6/Il1rn/Il1r2/Il1f9/Il1b/Il10ra/Iigp1/Ifnb1/Ifitm6/Ifitm3/Ifitm1/Fcer1g/Cxcr2/Cxcl9/Cxcl5/Cxcl3/Cxcl2/Cxcl17/Cxcl13/Cxcl10/Cxcl1/Csf2rb/Cldn18/Cd300lf/Ccr1/Ccl7/Ccl4/Ccl3/Ccl20/Ccl2/Ccl12/Ccl11/Casp4/Adipoq/Adar	55
BP	GO:0032103	positive regulation of response to external stimulus	54/505	403/23210	5.55426e-27	2.9514e-24	2.08139e-24	Zbp1/Tnf/Tmem173/Tlr9/Tlr2/Thbs1/Sell/S100a9/S100a8/S100a14/Pla2g7/Parp9/Osm/Nlrc5/Myd88/Mndal/Mmp8/Lgals9/Lag3/Klrk1/Irgm2/Irgm1/Irf7/Il6/Il1b/Ifi211/Ifi209/Ifi208/Ifi205/Ifi204/Ifi203/H2-T23/H2-M3/Gbp5/Fcgr1/Fcer1g/Fabp4/Dhx58/Ddx60/Cxcr2/Cxcl17/Cxcl13/Cxcl10/Cxcl1/Cd180/Ccr5/Ccr1/Ccl4/Ccl3/Ccl2/C3ar1/C3/Bmp6/Acod1	54
BP	GO:0045088	regulation of innate immune response	38/505	186/23210	5.05356e-26	2.38697e-23	1.68334e-23	Zbp1/Trex1/Trafd1/Tnfaip3/Tmem173/Tlr9/Tlr2/Tap2/Tap1/Socs1/Samhd1/Parp9/Parp14/Nmi/Nlrc5/Mndal/Lgals9/Lag3/Klrk1/Irgm2/Irgm1/Irf7/Ifi211/Ifi209/Ifi208/Ifi205/Ifi204/Ifi203/H2-T23/H2-M3/Gbp5/Fgr/Dhx58/Ccr1/B430306N03Rik/Adar/Acod1/A530064D06Rik	38
BP	GO:0071346	cellular response to interferon-gamma	30/505	115/23210	4.05203e-24	1.72252e-21	1.21475e-21	Tlr2/Stat1/Socs1/Rab20/Parp9/Parp14/Nmi/Nlrc5/Irgm2/Irgm1/Irf8/H2-Q7/Gbp9/Gbp8/Gbp7/Gbp6/Gbp5/Gbp4/Gbp3/Gbp2b/Gbp2/Gbp10/Ccl7/Ccl4/Ccl3/Ccl20/Ccl2/Ccl12/Ccl11/Acod1	30
BP	GO:0001819	positive regulation of cytokine production	52/505	449/23210	5.13681e-23	1.98514e-20	1.39997e-20	Tnf/Tmem173/Tlr9/Tlr2/Thbs1/Stat1/Slc11a1/Rsad2/Ptprc/Osm/Myd88/Mndal/Mmp8/Lgals9/Klrk1/Irf8/Irf7/Il6/Il1rn/Il1f9/Il1b/Ifih1/Ifi211/Ifi205/Ifi204/Hpse/H2-T23/H2-M3/Gbp5/Fgr/Fcer1g/Eif2ak2/Dhx58/Ddx60/Ddx58/Cxcl17/Csf2/Clec4e/Chia1/Cd274/Cd14/Ccr5/Ccl4/Ccl3/Ccl20/Ccl2/Casp4/C3ar1/C3/Bcl3/B2m/Adipoq	52
BP	GO:0031349	positive regulation of defense response	39/505	272/23210	8.15658e-21	2.88947e-18	2.03771e-18	Zbp1/Tnf/Tmem173/Tlr9/Tlr2/S100a9/S100a8/Parp9/Osm/Nlrc5/Myd88/Mndal/Mmp8/Lgals9/Lag3/Klrk1/Irgm2/Irgm1/Irf7/Il6/Il1b/Ifi211/Ifi209/Ifi208/Ifi205/Ifi204/Ifi203/H2-T23/H2-M3/Gbp5/Fcgr1/Fcer1g/Fabp4/Dhx58/Ddx60/Cxcl1/Ccr5/Ccl3/C3	39
BP	GO:0002237	response to molecule of bacterial origin	45/505	377/23210	1.44356e-20	4.72043e-18	3.32895e-18	Zc3h12a/Tnip3/Tnfrsf1b/Tnfaip3/Tnf/Tlr9/Tlr2/Tap2/Stat1/Slc11a1/Sbno2/Myd88/Lgals9/Klrk1/Junb/Irgm2/Irf8/Il6/Il1rn/Il1f9/Il1b/H2-M3/Gch1/Gbp6/Gbp2/Gbp10/Fcgr4/Eif2ak2/Dab2ip/Cxcl9/Cxcl5/Cxcl3/Cxcl2/Cxcl13/Cxcl10/Cxcl1/Cmpk2/Cd274/Cd180/Cd14/Ccl2/Ccl12/Bmp6/B2m/Acod1	45
BP	GO:0097530	granulocyte migration	29/505	146/23210	8.86023e-20	2.69034e-17	1.89729e-17	Thbs1/Sell/S100a9/S100a8/S100a14/Myd88/Il1rn/Il1f9/Il1b/Fcer1g/Cxcr2/Cxcl9/Cxcl5/Cxcl3/Cxcl2/Cxcl17/Cxcl13/Cxcl10/Cxcl1/Csf3r/Cd177/Ccl7/Ccl4/Ccl3/Ccl20/Ccl2/Ccl12/Ccl11/C3ar1	29
BP	GO:0071621	granulocyte chemotaxis	27/505	123/23210	1.06697e-19	3.0238e-17	2.13245e-17	Thbs1/Sell/S100a9/S100a8/S100a14/Il1rn/Il1f9/Il1b/Fcer1g/Cxcr2/Cxcl9/Cxcl5/Cxcl3/Cxcl2/Cxcl17/Cxcl13/Cxcl10/Cxcl1/Csf3r/Ccl7/Ccl4/Ccl3/Ccl20/Ccl2/Ccl12/Ccl11/C3ar1	27
BP	GO:0002697	regulation of immune effector process	46/505	422/23210	2.14866e-19	5.70871e-17	4.0259e-17	Zc3h12a/Tril/Trex1/Tnfrsf1b/Tnfaip3/Tnf/Tmem173/Tlr9/Tlr2/Tap2/Tap1/Stat1/Rsad2/Ptprc/Pnp/Pml/Parp9/Lgals9/Lag3/Klrk1/Il6/Il1b/Ifnb1/H2-T24/H2-T23/H2-T22/H2-Q7/H2-Q6/H2-Q4/H2-M3/H2-D1/Gbp4/Fgr/Fgl2/Fcgr1/Fcer1g/Dtx3l/Dhx58/Ddx60/Ddx58/Cxcl5/Cxcl1/Cd177/Ccl2/C3/B2m	46
BP	GO:0060326	cell chemotaxis	39/505	299/23210	2.50167e-19	6.25565e-17	4.41162e-17	Vcam1/Thbs1/Sell/Saa4/Saa3/Saa2/Saa1/S100a9/S100a8/S100a14/Pla2g7/Il1rn/Il1f9/Il1b/Fcer1g/Cyp7b1/Cxcr2/Cxcl9/Cxcl5/Cxcl3/Cxcl2/Cxcl17/Cxcl13/Cxcl10/Cxcl1/Csf3r/Ch25h/Ccrl2/Ccr5/Ccr1/Ccl7/Ccl4/Ccl3/Ccl20/Ccl2/Ccl12/Ccl11/C3ar1/Ackr4	39
BP	GO:0002833	positive regulation of response to biotic stimulus	29/505	152/23210	2.8649e-19	6.76593e-17	4.77148e-17	Zbp1/Tmem173/Tlr9/Tlr2/Parp9/Nlrc5/Mndal/Lgals9/Lag3/Klrk1/Irgm2/Irgm1/Irf7/Ifi211/Ifi209/Ifi208/Ifi205/Ifi204/Ifi203/H2-T23/H2-M3/Gbp5/Dhx58/Ddx60/Cxcl1/Cd274/Cd180/Bmp6/Acod1	29
BP	GO:1990266	neutrophil migration	26/505	119/23210	5.82089e-19	1.30235e-16	9.18443e-17	Sell/S100a9/S100a8/Myd88/Il1rn/Il1f9/Il1b/Fcer1g/Cxcr2/Cxcl9/Cxcl5/Cxcl3/Cxcl2/Cxcl13/Cxcl10/Cxcl1/Csf3r/Cd177/Ccl7/Ccl4/Ccl3/Ccl20/Ccl2/Ccl12/Ccl11/C3ar1	26
BP	GO:0030593	neutrophil chemotaxis	24/505	100/23210	1.27216e-18	2.70397e-16	1.9069e-16	Sell/S100a9/S100a8/Il1rn/Il1f9/Il1b/Fcer1g/Cxcr2/Cxcl9/Cxcl5/Cxcl3/Cxcl2/Cxcl13/Cxcl10/Cxcl1/Csf3r/Ccl7/Ccl4/Ccl3/Ccl20/Ccl2/Ccl12/Ccl11/C3ar1	24
BP	GO:0071219	cellular response to molecule of bacterial origin	37/505	290/23210	4.52343e-18	9.15672e-16	6.45751e-16	Zc3h12a/Tnip3/Tnfrsf1b/Tnfaip3/Tnf/Tlr2/Stat1/Sbno2/Myd88/Klrk1/Irgm2/Irf8/Il6/Il1rn/Il1f9/Il1b/Gch1/Gbp6/Gbp2/Gbp10/Fcgr4/Dab2ip/Cxcl9/Cxcl5/Cxcl3/Cxcl2/Cxcl13/Cxcl10/Cxcl1/Cmpk2/Cd274/Cd180/Cd14/Ccl2/Ccl12/Bmp6/Acod1	37
BP	GO:0071222	cellular response to lipopolysaccharide	36/505	282/23210	1.27112e-17	2.45616e-15	1.73213e-15	Zc3h12a/Tnip3/Tnfrsf1b/Tnfaip3/Tnf/Stat1/Sbno2/Myd88/Klrk1/Irgm2/Irf8/Il6/Il1rn/Il1f9/Il1b/Gch1/Gbp6/Gbp2/Gbp10/Fcgr4/Dab2ip/Cxcl9/Cxcl5/Cxcl3/Cxcl2/Cxcl13/Cxcl10/Cxcl1/Cmpk2/Cd274/Cd180/Cd14/Ccl2/Ccl12/Bmp6/Acod1	36
BP	GO:0097529	myeloid leukocyte migration	31/505	207/23210	2.43828e-17	4.34737e-15	3.06586e-15	Thbs1/Sell/S100a9/S100a8/S100a14/Pla2g7/Myd88/Il1rn/Il1f9/Il1b/Fcer1g/Cxcr2/Cxcl9/Cxcl5/Cxcl3/Cxcl2/Cxcl17/Cxcl13/Cxcl10/Cxcl1/Csf3r/Cd177/Ccr1/Ccl7/Ccl4/Ccl3/Ccl20/Ccl2/Ccl12/Ccl11/C3ar1	31
BP	GO:0032496	response to lipopolysaccharide	40/505	359/23210	2.45441e-17	4.34737e-15	3.06586e-15	Zc3h12a/Tnip3/Tnfrsf1b/Tnfaip3/Tnf/Stat1/Slc11a1/Sbno2/Myd88/Lgals9/Klrk1/Junb/Irgm2/Irf8/Il6/Il1rn/Il1f9/Il1b/Gch1/Gbp6/Gbp2/Gbp10/Fcgr4/Eif2ak2/Dab2ip/Cxcl9/Cxcl5/Cxcl3/Cxcl2/Cxcl13/Cxcl10/Cxcl1/Cmpk2/Cd274/Cd180/Cd14/Ccl2/Ccl12/Bmp6/Acod1	40
BP	GO:0030595	leukocyte chemotaxis	31/505	211/23210	4.26966e-17	7.26014e-15	5.12e-15	Thbs1/Sell/S100a9/S100a8/S100a14/Pla2g7/Il1rn/Il1f9/Il1b/Fcer1g/Cyp7b1/Cxcr2/Cxcl9/Cxcl5/Cxcl3/Cxcl2/Cxcl17/Cxcl13/Cxcl10/Cxcl1/Csf3r/Ch25h/Ccr1/Ccl7/Ccl4/Ccl3/Ccl20/Ccl2/Ccl12/Ccl11/C3ar1	31
BP	GO:0071216	cellular response to biotic stimulus	37/505	313/23210	5.78012e-17	9.45049e-15	6.66469e-15	Zc3h12a/Tnip3/Tnfrsf1b/Tnfaip3/Tnf/Tlr2/Stat1/Sbno2/Myd88/Klrk1/Irgm2/Irf8/Il6/Il1rn/Il1f9/Il1b/Gch1/Gbp6/Gbp2/Gbp10/Fcgr4/Dab2ip/Cxcl9/Cxcl5/Cxcl3/Cxcl2/Cxcl13/Cxcl10/Cxcl1/Cmpk2/Cd274/Cd180/Cd14/Ccl2/Ccl12/Bmp6/Acod1	37
BP	GO:0042832	defense response to protozoan	15/505	34/23210	1.1984e-16	1.88681e-14	1.33062e-14	Slc11a1/Irgm2/Irf8/Il6/Iigp1/Gbp9/Gbp8/Gbp7/Gbp6/Gbp3/Gbp2b/Gbp2/Gbp10/Bcl3/Batf2	15
BP	GO:0044403	symbiotic process	38/505	340/23210	1.42961e-16	2.0956e-14	1.47786e-14	Zc3h12a/Zbp1/Vcam1/Trim30a/Trim21/Trim14/Tnf/Tmprss2/Tlr2/Stat1/Rsad2/Pml/Parp10/Oasl2/Oasl1/Oas3/Isg20/Isg15/Irgm2/Irgm1/Ifnb1/Ifitm6/Ifitm3/Ifitm1/Gbp9/Gbp7/Gbp6/Gbp3/Gbp2b/Gbp2/Eif2ak2/Cxcl5/Cxcl1/Chia1/Ccr5/Ccl4/Bst2/Adar	38
BP	GO:0050900	leukocyte migration	38/505	340/23210	1.42961e-16	2.0956e-14	1.47786e-14	Vcam1/Tnf/Tlr2/Thbs1/Sell/S100a9/S100a8/S100a14/Pla2g7/Myd88/Lgals9/Il1rn/Il1f9/Il1b/Fcer1g/Cyp7b1/Cxcr2/Cxcl9/Cxcl5/Cxcl3/Cxcl2/Cxcl17/Cxcl13/Cxcl10/Cxcl1/Csf3r/Ch25h/Cd177/Ccr1/Ccl7/Ccl4/Ccl3/Ccl20/Ccl2/Ccl12/Ccl11/C3ar1/Apod	38
BP	GO:0002703	regulation of leukocyte mediated immunity	33/505	253/23210	1.55322e-16	2.20091e-14	1.55213e-14	Tnfrsf1b/Tnf/Tlr9/Tlr2/Tap2/Tap1/Rsad2/Ptprc/Pnp/Lgals9/Lag3/Klrk1/Il6/Il1b/Ifnb1/H2-T24/H2-T23/H2-T22/H2-Q7/H2-Q6/H2-Q4/H2-M3/H2-D1/Fgr/Fcgr1/Fcer1g/Ddx58/Cxcl5/Cxcl1/Cd177/Ccl2/C3/B2m	33
BP	GO:0019882	antigen processing and presentation	23/505	110/23210	1.79138e-16	2.4565e-14	1.73238e-14	Trex1/Thbs1/Tapbpl/Tapbp/Tap2/Tap1/Slc11a1/Psme2/Psme1/Psmb9/Psmb8/H2-T24/H2-T23/H2-T22/H2-Q7/H2-Q6/H2-Q4/H2-M3/H2-D1/Fgl2/Fcgr1/Fcer1g/B2m	23
BP	GO:0002221	pattern recognition receptor signaling pathway	25/505	137/23210	2.62514e-16	3.48733e-14	2.45934e-14	Trim30a/Tril/Tnip3/Tnfaip3/Tnf/Tmem173/Tlr9/Tlr2/Tlr13/S100a14/Rsad2/Pik3ap1/Myd88/Lgals9/Irgm2/Irf7/Ifih1/Dhx58/Ddx60/Ddx58/Dab2ip/Clec4e/Cd300lf/Cd14/Acod1	25
BP	GO:0001562	response to protozoan	15/505	38/23210	9.22223e-16	1.18799e-13	8.37797e-14	Slc11a1/Irgm2/Irf8/Il6/Iigp1/Gbp9/Gbp8/Gbp7/Gbp6/Gbp3/Gbp2b/Gbp2/Gbp10/Bcl3/Batf2	15
BP	GO:0048525	negative regulation of viral process	21/505	99/23210	2.73395e-15	3.41825e-13	2.41062e-13	Zc3h12a/Trim21/Trim14/Tnf/Stat1/Rsad2/Pml/Parp10/Oasl2/Oasl1/Oas3/Isg20/Isg15/Ifnb1/Ifitm6/Ifitm3/Ifitm1/Eif2ak2/Ccl4/Bst2/Adar	21
BP	GO:0002460	adaptive immune response based on somatic recombination of immune receptors built from immunoglobulin superfamily domains	41/505	441/23210	5.58222e-15	6.78e-13	4.7814e-13	Zc3h12a/Trex1/Tnfrsf1b/Tnfaip3/Tnf/Tcirg1/Tap2/Slc11a1/Rsad2/Ptprc/Pnp/Myd88/Kdelr1/Irf7/Il6/Il1b/Il18bp/Ifnb1/H2-T24/H2-T23/H2-T22/H2-Q7/H2-Q6/H2-Q4/H2-M3/H2-D1/Gadd45g/Fgl2/Fcgr1/Fcer1g/Cd274/C4b/C3ar1/C3/C2/C1rb/C1ra/C1qb/C1qa/Bcl3/B2m	41
BP	GO:0045089	positive regulation of innate immune response	22/505	115/23210	5.88295e-15	6.94678e-13	4.89902e-13	Zbp1/Tmem173/Tlr9/Tlr2/Parp9/Nlrc5/Mndal/Lgals9/Lag3/Klrk1/Irgm2/Irgm1/Irf7/Ifi211/Ifi209/Ifi208/Ifi205/Ifi204/Ifi203/H2-T23/H2-M3/Gbp5	22
BP	GO:0070098	chemokine-mediated signaling pathway	17/505	60/23210	6.87194e-15	7.87205e-13	5.55154e-13	Tff2/Cxcl9/Cxcl5/Cxcl3/Cxcl2/Cxcl17/Cxcl13/Cxcl10/Cxcl1/Ccr1/Ccl7/Ccl4/Ccl3/Ccl20/Ccl2/Ccl12/Ccl11	17
BP	GO:1990868	response to chemokine	18/505	70/23210	7.22207e-15	7.87205e-13	5.55154e-13	Zc3h12a/Tff2/Cxcl9/Cxcl5/Cxcl3/Cxcl2/Cxcl17/Cxcl13/Cxcl10/Cxcl1/Ccr1/Ccl7/Ccl4/Ccl3/Ccl20/Ccl2/Ccl12/Ccl11	18
BP	GO:1990869	cellular response to chemokine	18/505	70/23210	7.22207e-15	7.87205e-13	5.55154e-13	Zc3h12a/Tff2/Cxcl9/Cxcl5/Cxcl3/Cxcl2/Cxcl17/Cxcl13/Cxcl10/Cxcl1/Ccr1/Ccl7/Ccl4/Ccl3/Ccl20/Ccl2/Ccl12/Ccl11	18
BP	GO:0002819	regulation of adaptive immune response	28/505	205/23210	9.77879e-15	1.03924e-12	7.32895e-13	Zc3h12a/Tnfrsf1b/Tnfaip3/Tnf/Tap2/Slc11a1/Samsn1/Rsad2/Ptprc/Pnp/Irf7/Il6/Il1b/Ifnb1/H2-T24/H2-T23/H2-T22/H2-Q7/H2-Q6/H2-Q4/H2-M3/H2-D1/Fcgr1/Fcer1g/Cd48/Cd274/C3/B2m	28
BP	GO:0002683	negative regulation of immune system process	41/505	451/23210	1.19782e-14	1.23039e-12	8.67697e-13	Zc3h12a/Wdr61/Trex1/Trafd1/Tnfaip3/Tnf/Thbs1/Tff2/Tapbpl/Tap2/Tap1/Socs1/Slfn1/Sfrp1/Samsn1/Samhd1/Ptprc/Parp14/Nmi/Nlrc5/Milr1/Lgals9/Lag3/Ifnb1/H2-T23/H2-M3/Fgl2/Fcer1g/Dhx58/Cxcr2/Cldn18/Cd300lf/Cd274/Ccr1/Ccl12/Bmp4/Arg2/Apod/Adipoq/Adar/Acod1	41
BP	GO:0034340	response to type I interferon	15/505	44/23210	1.21563e-14	1.23039e-12	8.67697e-13	Zbp1/Trex1/Stat2/Stat1/Samhd1/Oas2/Nlrc5/Myd88/Isg15/Irf7/Ifnb1/Ifitm6/Ifitm3/Ifitm1/Adar	15
BP	GO:0002705	positive regulation of leukocyte mediated immunity	26/505	179/23210	2.00887e-14	1.98598e-12	1.40056e-12	Tnf/Tap2/Rsad2/Ptprc/Pnp/Lag3/Klrk1/Il6/Il1b/H2-T24/H2-T23/H2-T22/H2-Q7/H2-Q6/H2-Q4/H2-M3/H2-D1/Fgr/Fcgr1/Fcer1g/Ddx58/Cxcl1/Cd177/Ccl2/C3/B2m	26
BP	GO:0050727	regulation of inflammatory response	35/505	340/23210	2.86167e-14	2.76477e-12	1.94977e-12	Zc3h12a/Usp18/Trex1/Tnfrsf1b/Tnfaip3/Tnf/Tmem173/Tlr9/Tlr2/Tff2/Socs3/Sbno2/S100a9/S100a8/Pik3ap1/Osm/Myd88/Mmp8/Mefv/Lgals9/Il6/Il1r2/Il1b/H2-T23/Gbp5/Fcgr1/Fcer1g/Fabp4/Cxcl17/Ccr5/Ccl3/C3/Apod/Adipoq/Acod1	35
BP	GO:0002274	myeloid leukocyte activation	28/505	215/23210	3.33377e-14	3.1493e-12	2.22096e-12	Trex1/Tnf/Tmem106a/Tlr9/Tlr2/Thbs1/Tff2/Spi1/Slc11a1/Sbno2/Nampt/Mmp8/Milr1/Lgals9/Klrk1/Ifnb1/Fgr/Fcgr4/Fcer1g/Cxcr2/Cxcl5/Csf2/Clec4d/Cd48/Cd300lf/Cd177/C1qa/Batf2	28
BP	GO:0002449	lymphocyte mediated immunity	39/505	425/23210	4.03155e-14	3.61936e-12	2.55245e-12	Trex1/Tnfrsf1b/Tnf/Tcirg1/Tap2/Tap1/Slc11a1/Rsad2/Ptprc/Pnp/Myd88/Lgals9/Lag3/Klrk1/Kdelr1/Irf7/Il6/Il1b/Ifnb1/H2-T24/H2-T23/H2-T22/H2-Q7/H2-Q6/H2-Q4/H2-M3/H2-D1/Fgl2/Fcgr1/Fcer1g/C4b/C3/C2/C1rb/C1ra/C1qb/C1qa/Bcl3/B2m	39
BP	GO:0060337	type I interferon signaling pathway	14/505	39/23210	4.08679e-14	3.61936e-12	2.55245e-12	Zbp1/Trex1/Stat2/Stat1/Samhd1/Oas2/Nlrc5/Myd88/Irf7/Ifnb1/Ifitm6/Ifitm3/Ifitm1/Adar	14
BP	GO:0071357	cellular response to type I interferon	14/505	39/23210	4.08679e-14	3.61936e-12	2.55245e-12	Zbp1/Trex1/Stat2/Stat1/Samhd1/Oas2/Nlrc5/Myd88/Irf7/Ifnb1/Ifitm6/Ifitm3/Ifitm1/Adar	14
BP	GO:0071706	tumor necrosis factor superfamily cytokine production	25/505	170/23210	4.79887e-14	4.16326e-12	2.93602e-12	Zc3h12a/Trim30a/Trex1/Tnfaip3/Tmem106a/Tlr9/Tlr2/Thbs1/Ptprc/Myd88/Mmp8/Lgals9/Ifih1/H2-T23/Fcer1g/Ddx58/Cd274/Cd14/Ccr5/Ccl4/Ccl3/Ccl2/Bcl3/Arg2/Adipoq	25
BP	GO:0045071	negative regulation of viral genome replication	16/505	57/23210	5.08022e-14	4.3192e-12	3.04599e-12	Zc3h12a/Tnf/Rsad2/Parp10/Oasl2/Oasl1/Oas3/Isg20/Isg15/Ifnb1/Ifitm6/Ifitm3/Ifitm1/Eif2ak2/Bst2/Adar	16
BP	GO:0002474	antigen processing and presentation of peptide antigen via MHC class I	15/505	49/23210	7.53875e-14	6.28377e-12	4.43145e-12	Tapbpl/Tapbp/Tap2/Tap1/H2-T24/H2-T23/H2-T22/H2-Q7/H2-Q6/H2-Q4/H2-M3/H2-D1/Fcgr1/Fcer1g/B2m	15
BP	GO:0060759	regulation of response to cytokine stimulus	21/505	118/23210	1.10237e-13	9.01186e-12	6.35535e-12	Zbp1/Trex1/Tlr2/Socs1/Samhd1/Ptprc/Parp9/Parp14/Nlrc5/Irgm2/Irgm1/Irf7/Il6/Il1rn/Il1r2/Ifih1/Ddx58/Cd300lf/Casp4/Adipoq/Adar	21
BP	GO:0002699	positive regulation of immune effector process	30/505	261/23210	1.15901e-13	9.29617e-12	6.55585e-12	Tnf/Tlr9/Tlr2/Tap2/Rsad2/Ptprc/Pnp/Lag3/Klrk1/Il6/Il1b/H2-T24/H2-T23/H2-T22/H2-Q7/H2-Q6/H2-Q4/H2-M3/H2-D1/Fgr/Fcgr1/Fcer1g/Dhx58/Ddx60/Ddx58/Cxcl1/Cd177/Ccl2/C3/B2m	30
BP	GO:0045824	negative regulation of innate immune response	16/505	60/23210	1.23614e-13	9.73114e-12	6.86261e-12	Trex1/Trafd1/Tnfaip3/Tap2/Tap1/Samhd1/Parp14/Nmi/Nlrc5/Lgals9/H2-T23/H2-M3/Dhx58/Ccr1/Adar/Acod1	16
BP	GO:0050663	cytokine secretion	29/505	244/23210	1.26564e-13	9.78223e-12	6.89864e-12	Zc3h12a/Tnfrsf1b/Tnfaip3/Tnf/Tmem106a/Tlr9/Tlr2/Tcirg1/Socs1/Pml/Osm/Mmp8/Lgals9/Isg15/Il6/Il1r2/Il1b/Ifih1/Gbp5/Fgr/Ddx58/Clec4e/Chia1/Cd274/Cd14/Ccr5/Ccl3/Casp4/Arg2	29
BP	GO:1903901	negative regulation of viral life cycle	18/505	82/23210	1.43189e-13	1.08696e-11	7.66544e-12	Zc3h12a/Trim21/Tnf/Rsad2/Pml/Parp10/Oasl2/Oasl1/Oas3/Isg20/Isg15/Ifnb1/Ifitm6/Ifitm3/Ifitm1/Eif2ak2/Bst2/Adar	18
BP	GO:1903555	regulation of tumor necrosis factor superfamily cytokine production	24/505	166/23210	2.27402e-13	1.6762e-11	1.18209e-11	Zc3h12a/Trim30a/Trex1/Tnfaip3/Tlr9/Tlr2/Thbs1/Ptprc/Myd88/Mmp8/Lgals9/Ifih1/H2-T23/Fcer1g/Ddx58/Cd274/Cd14/Ccr5/Ccl4/Ccl3/Ccl2/Bcl3/Arg2/Adipoq	24
BP	GO:0043903	regulation of interspecies interactions between organisms	26/505	198/23210	2.28698e-13	1.6762e-11	1.18209e-11	Zc3h12a/Trim30a/Trim21/Trim14/Tnf/Tmprss2/Stat1/Rsad2/Pml/Parp10/Oasl2/Oasl1/Oas3/Isg20/Isg15/Ifnb1/Ifitm6/Ifitm3/Ifitm1/Eif2ak2/Cxcl5/Cxcl1/Ccr5/Ccl4/Bst2/Adar	26
BP	GO:0042742	defense response to bacterium	38/505	428/23210	2.4367e-13	1.75566e-11	1.23813e-11	Tnfsf8/Tnf/Tlr9/Tlr2/Slc11a1/Plac8/Pla2g6/Myd88/Mpeg1/Lgals9/Lcn2/Klrk1/Isg15/Irgm2/Irf8/Iigp1/Ifnb1/Hck/H2-T23/H2-M3/Gbp9/Gbp8/Gbp7/Gbp6/Gbp3/Gbp2b/Gbp2/Gbp10/Fgr/Fcgr1/Fcer1g/Cxcl5/Cxcl13/Clec4e/Clec4d/Bcl3/Arg2/Adamts4	38
BP	GO:0032640	tumor necrosis factor production	24/505	167/23210	2.60275e-13	1.84405e-11	1.30046e-11	Zc3h12a/Trim30a/Trex1/Tnfaip3/Tmem106a/Tlr9/Tlr2/Thbs1/Ptprc/Myd88/Mmp8/Lgals9/Ifih1/H2-T23/Fcer1g/Ddx58/Cd14/Ccr5/Ccl4/Ccl3/Ccl2/Bcl3/Arg2/Adipoq	24
BP	GO:0031348	negative regulation of defense response	27/505	220/23210	4.12479e-13	2.8745e-11	2.02716e-11	Zc3h12a/Trex1/Trafd1/Tnfrsf1b/Tnfaip3/Tff2/Tap2/Tap1/Socs3/Samhd1/Parp14/Nmi/Nlrc5/Mefv/Lgals9/Il1r2/H2-T23/H2-M3/Fgl2/Dhx58/Cxcl17/Ccr1/Arg2/Apod/Adipoq/Adar/Acod1	27
BP	GO:0002822	regulation of adaptive immune response based on somatic recombination of immune receptors built from immunoglobulin superfamily domains	25/505	189/23210	5.62647e-13	3.85776e-11	2.72058e-11	Zc3h12a/Tnfrsf1b/Tnfaip3/Tnf/Tap2/Slc11a1/Rsad2/Ptprc/Pnp/Il6/Il1b/Ifnb1/H2-T24/H2-T23/H2-T22/H2-Q7/H2-Q6/H2-Q4/H2-M3/H2-D1/Fcgr1/Fcer1g/Cd274/C3/B2m	25
BP	GO:0050777	negative regulation of immune response	23/505	158/23210	6.23173e-13	4.20493e-11	2.96541e-11	Zc3h12a/Trex1/Trafd1/Tnfaip3/Tnf/Tap2/Tap1/Samsn1/Samhd1/Ptprc/Parp14/Nmi/Nlrc5/Lgals9/Ifnb1/H2-T23/H2-M3/Fgl2/Dhx58/Ccr1/Arg2/Adar/Acod1	23
BP	GO:0035455	response to interferon-alpha	11/505	24/23210	8.97886e-13	5.96393e-11	4.20589e-11	Tgtp1/Ifitm6/Ifitm3/Ifitm1/Ifit3/Ifit2/Ifit1/Ifi204/Eif2ak2/Bst2/Adar	11
BP	GO:0002832	negative regulation of response to biotic stimulus	18/505	91/23210	9.64989e-13	6.31103e-11	4.45067e-11	Trex1/Trafd1/Tnfaip3/Tap2/Tap1/Samhd1/Parp14/Nmi/Nlrc5/Lgals9/H2-T23/H2-M3/Fgl2/Dhx58/Ccr1/Arg2/Adar/Acod1	18
BP	GO:0032612	interleukin-1 production	19/505	104/23210	1.01153e-12	6.5152e-11	4.59466e-11	Zc3h12a/Tnfaip3/Tmem106a/Tlr2/Pml/Mndal/Mefv/Lgals9/Il1r2/Il1b/Ifi211/Ifi205/Ifi204/Gbp5/Ccr5/Ccl3/Ccl20/Casp4/Arg2	19
BP	GO:0048002	antigen processing and presentation of peptide antigen	16/505	68/23210	1.03461e-12	6.56438e-11	4.62934e-11	Tapbpl/Tapbp/Tap2/Tap1/Slc11a1/H2-T24/H2-T23/H2-T22/H2-Q7/H2-Q6/H2-Q4/H2-M3/H2-D1/Fcgr1/Fcer1g/B2m	16
BP	GO:0002706	regulation of lymphocyte mediated immunity	25/505	195/23210	1.14896e-12	7.18271e-11	5.0654e-11	Tnfrsf1b/Tnf/Tap2/Tap1/Rsad2/Ptprc/Pnp/Lgals9/Lag3/Klrk1/Il6/Il1b/Ifnb1/H2-T24/H2-T23/H2-T22/H2-Q7/H2-Q6/H2-Q4/H2-M3/H2-D1/Fcgr1/Fcer1g/C3/B2m	25
BP	GO:0032680	regulation of tumor necrosis factor production	23/505	164/23210	1.38852e-12	8.55448e-11	6.0328e-11	Zc3h12a/Trim30a/Trex1/Tnfaip3/Tlr9/Tlr2/Thbs1/Ptprc/Myd88/Mmp8/Lgals9/Ifih1/H2-T23/Fcer1g/Ddx58/Cd14/Ccr5/Ccl4/Ccl3/Ccl2/Bcl3/Arg2/Adipoq	23
BP	GO:0001910	regulation of leukocyte mediated cytotoxicity	19/505	109/23210	2.43201e-12	1.47692e-10	1.04156e-10	Tap2/Tap1/Ptprc/Pnp/Lgals9/Lag3/Klrk1/H2-T24/H2-T23/H2-T22/H2-Q7/H2-Q6/H2-Q4/H2-M3/H2-D1/Cxcl5/Cxcl1/Ccl2/B2m	19
BP	GO:0002824	positive regulation of adaptive immune response based on somatic recombination of immune receptors built from immunoglobulin superfamily domains	21/505	140/23210	3.51182e-12	2.10264e-10	1.48282e-10	Tnf/Tap2/Slc11a1/Rsad2/Ptprc/Pnp/Il6/Il1b/H2-T24/H2-T23/H2-T22/H2-Q7/H2-Q6/H2-Q4/H2-M3/H2-D1/Fcgr1/Fcer1g/Cd274/C3/B2m	21
BP	GO:0002708	positive regulation of lymphocyte mediated immunity	21/505	144/23210	6.13156e-12	3.62018e-10	2.55303e-10	Tnf/Tap2/Rsad2/Ptprc/Pnp/Lag3/Klrk1/Il6/Il1b/H2-T24/H2-T23/H2-T22/H2-Q7/H2-Q6/H2-Q4/H2-M3/H2-D1/Fcgr1/Fcer1g/C3/B2m	21
BP	GO:0031341	regulation of cell killing	20/505	131/23210	8.25094e-12	4.80476e-10	3.38842e-10	Tap2/Tap1/Ptprc/Pnp/Lgals9/Lag3/Klrk1/H2-T24/H2-T23/H2-T22/H2-Q7/H2-Q6/H2-Q4/H2-M3/H2-D1/Cxcl5/Cxcl1/Ccr5/Ccl2/B2m	20
BP	GO:0050707	regulation of cytokine secretion	25/505	213/23210	8.37525e-12	4.81124e-10	3.39299e-10	Zc3h12a/Tnfrsf1b/Tnfaip3/Tnf/Tlr9/Tlr2/Socs1/Pml/Osm/Mmp8/Lgals9/Il6/Il1r2/Il1b/Ifih1/Fgr/Ddx58/Clec4e/Chia1/Cd274/Cd14/Ccr5/Ccl3/Casp4/Arg2	25
BP	GO:0002224	toll-like receptor signaling pathway	18/505	103/23210	8.81597e-12	4.99689e-10	3.52391e-10	Trim30a/Tril/Tnip3/Tnfaip3/Tnf/Tlr9/Tlr2/Tlr13/S100a14/Rsad2/Pik3ap1/Myd88/Lgals9/Irf7/Dab2ip/Cd300lf/Cd14/Acod1	18
BP	GO:0002821	positive regulation of adaptive immune response	21/505	147/23210	9.19829e-12	5.14499e-10	3.62836e-10	Tnf/Tap2/Slc11a1/Rsad2/Ptprc/Pnp/Il6/Il1b/H2-T24/H2-T23/H2-T22/H2-Q7/H2-Q6/H2-Q4/H2-M3/H2-D1/Fcgr1/Fcer1g/Cd274/C3/B2m	21
BP	GO:0050792	regulation of viral process	23/505	183/23210	1.40507e-11	7.75706e-10	5.47044e-10	Zc3h12a/Trim30a/Trim21/Trim14/Tnf/Tmprss2/Stat1/Rsad2/Pml/Parp10/Oasl2/Oasl1/Oas3/Isg20/Isg15/Ifnb1/Ifitm6/Ifitm3/Ifitm1/Eif2ak2/Ccl4/Bst2/Adar	23
BP	GO:0042110	T cell activation	38/505	491/23210	1.59004e-11	8.6657e-10	6.11123e-10	Zc3h12a/Vnn1/Vcam1/Trex1/Tnfsf8/Tnfrsf1b/Tcirg1/Socs1/Slfn1/Slc11a1/Rsad2/Ptprc/Psmb10/Pnp/Lgals9/Lck/Lag3/Kdelr1/Il6/Il1b/Ifnb1/Hsh2d/H2-T23/H2-M3/Gadd45g/Fgl2/Fcer1g/Ctps/Clec4e/Clec4d/Cd48/Cd274/Cd209a/Ccl2/Bmp4/Bcl3/B2m/Arg2	38
BP	GO:0002709	regulation of T cell mediated immunity	17/505	94/23210	1.89057e-11	1.01732e-09	7.17434e-10	Tnfrsf1b/Tap2/Rsad2/Ptprc/Pnp/Il6/Il1b/Ifnb1/H2-T24/H2-T23/H2-T22/H2-Q7/H2-Q6/H2-Q4/H2-M3/H2-D1/B2m	17
BP	GO:0002456	T cell mediated immunity	20/505	137/23210	1.92185e-11	1.02122e-09	7.20189e-10	Trex1/Tnfrsf1b/Tap2/Slc11a1/Rsad2/Ptprc/Pnp/Kdelr1/Il6/Il1b/Ifnb1/H2-T24/H2-T23/H2-T22/H2-Q7/H2-Q6/H2-Q4/H2-M3/H2-D1/B2m	20
BP	GO:0001818	negative regulation of cytokine production	27/505	259/23210	1.99948e-11	1.03593e-09	7.30563e-10	Zc3h12a/Trim30a/Tnfaip3/Tnf/Tlr9/Tlr2/Thbs1/Slc11a1/Ptprc/Pml/Nmi/Mmp8/Mefv/Lgals9/Lag3/Klf2/Il6/Il1r2/Ifnb1/Gbp4/Dhx58/Cd274/Bcl3/Arg2/Apod/Adipoq/Acod1	27
BP	GO:0001959	regulation of cytokine-mediated signaling pathway	18/505	108/23210	2.02264e-11	1.03593e-09	7.30563e-10	Zbp1/Trex1/Socs1/Samhd1/Ptprc/Parp9/Parp14/Nlrc5/Irgm2/Irgm1/Irf7/Il6/Il1rn/Il1r2/Cd300lf/Casp4/Adipoq/Adar	18
BP	GO:0002526	acute inflammatory response	18/505	108/23210	2.02264e-11	1.03593e-09	7.30563e-10	Vnn1/Tnf/Serpina3n/Saa4/Saa3/Saa2/Saa1/Itih4/Il6/Il1rn/Il1b/H2-T23/Fcgr1/Fcer1g/Cxcr2/Cxcl1/Ccr5/C3	18
BP	GO:0002483	antigen processing and presentation of endogenous peptide antigen	12/505	39/23210	2.26796e-11	1.13425e-09	7.99894e-10	Tapbp/Tap2/Tap1/H2-T24/H2-T23/H2-T22/H2-Q7/H2-Q6/H2-Q4/H2-M3/H2-D1/B2m	12
BP	GO:0019885	antigen processing and presentation of endogenous peptide antigen via MHC class I	12/505	39/23210	2.26796e-11	1.13425e-09	7.99894e-10	Tapbp/Tap2/Tap1/H2-T24/H2-T23/H2-T22/H2-Q7/H2-Q6/H2-Q4/H2-M3/H2-D1/B2m	12
BP	GO:0002711	positive regulation of T cell mediated immunity	15/505	71/23210	2.82097e-11	1.39441e-09	9.83368e-10	Tap2/Rsad2/Ptprc/Pnp/Il6/Il1b/H2-T24/H2-T23/H2-T22/H2-Q7/H2-Q6/H2-Q4/H2-M3/H2-D1/B2m	15
BP	GO:0001909	leukocyte mediated cytotoxicity	20/505	141/23210	3.29351e-11	1.60928e-09	1.1349e-09	Tap2/Tap1/Ptprc/Pnp/Lgals9/Lag3/Klrk1/H2-T24/H2-T23/H2-T22/H2-Q7/H2-Q6/H2-Q4/H2-M3/H2-D1/Fcgr1/Cxcl5/Cxcl1/Ccl2/B2m	20
BP	GO:0001912	positive regulation of leukocyte mediated cytotoxicity	16/505	86/23210	4.74807e-11	2.26787e-09	1.59935e-09	Tap2/Ptprc/Pnp/Lag3/Klrk1/H2-T24/H2-T23/H2-T22/H2-Q7/H2-Q6/H2-Q4/H2-M3/H2-D1/Cxcl1/Ccl2/B2m	16
BP	GO:0032611	interleukin-1 beta production	16/505	86/23210	4.74807e-11	2.26787e-09	1.59935e-09	Zc3h12a/Tnfaip3/Tmem106a/Tlr2/Pml/Mndal/Mefv/Il1b/Ifi211/Ifi205/Ifi204/Gbp5/Ccr5/Ccl3/Casp4/Arg2	16
BP	GO:0032102	negative regulation of response to external stimulus	32/505	373/23210	4.8637e-11	2.29729e-09	1.6201e-09	Zc3h12a/Trex1/Trafd1/Tnfrsf1b/Tnfaip3/Thbs1/Tff2/Tap2/Tap1/Socs3/Sema4d/Samhd1/Parp14/Nmi/Nlrc5/Mefv/Lgals9/Il1r2/H2-T23/H2-M3/Fgl2/Dhx58/Cxcl17/Cxcl13/Cdkn1a/Ccr1/Ccl12/Arg2/Apod/Adipoq/Adar/Acod1	32
BP	GO:0031343	positive regulation of cell killing	17/505	100/23210	5.29474e-11	2.4734e-09	1.74429e-09	Tap2/Ptprc/Pnp/Lag3/Klrk1/H2-T24/H2-T23/H2-T22/H2-Q7/H2-Q6/H2-Q4/H2-M3/H2-D1/Cxcl1/Ccr5/Ccl2/B2m	17
BP	GO:1903900	regulation of viral life cycle	20/505	145/23210	5.54004e-11	2.55986e-09	1.80527e-09	Zc3h12a/Trim30a/Trim21/Tnf/Tmprss2/Rsad2/Pml/Parp10/Oasl2/Oasl1/Oas3/Isg20/Isg15/Ifnb1/Ifitm6/Ifitm3/Ifitm1/Eif2ak2/Bst2/Adar	20
BP	GO:0019883	antigen processing and presentation of endogenous antigen	12/505	42/23210	6.04364e-11	2.76205e-09	1.94786e-09	Tapbp/Tap2/Tap1/H2-T24/H2-T23/H2-T22/H2-Q7/H2-Q6/H2-Q4/H2-M3/H2-D1/B2m	12
BP	GO:0001906	cell killing	22/505	179/23210	6.10757e-11	2.76205e-09	1.94786e-09	Tap2/Tap1/Ptprc/Pnp/Lgals9/Lag3/Klrk1/H2-T24/H2-T23/H2-T22/H2-Q7/H2-Q6/H2-Q4/H2-M3/H2-D1/Fcgr1/Cxcl5/Cxcl1/Ccr5/Ccl2/C3/B2m	22
BP	GO:1903706	regulation of hemopoiesis	33/505	407/23210	1.072e-10	4.7969e-09	3.38288e-09	Zc3h12a/Wdr61/Vnn1/Tnf/Tlr9/Stat1/Spi1/Socs1/Sfrp1/Ptprc/Pnp/Pim1/Lif/Lgals9/Lck/Lag3/Isg15/Inhba/Il6/Il1b/Ifnb1/H2-M3/Fgl2/Fgfr3/Eif2ak2/Cxcl1/Csf3r/Cldn18/Ccr1/Ccl3/Bmp4/B2m/Adipoq	33
BP	GO:0032652	regulation of interleukin-1 production	16/505	91/23210	1.15765e-10	5.12622e-09	3.61512e-09	Zc3h12a/Tnfaip3/Tlr2/Pml/Mndal/Mefv/Lgals9/Il1r2/Ifi211/Ifi205/Ifi204/Ccr5/Ccl3/Ccl20/Casp4/Arg2	16
BP	GO:0002218	activation of innate immune response	11/505	36/23210	1.70667e-10	7.47946e-09	5.27467e-09	Tmem173/Tlr9/Tlr2/Mndal/Klrk1/Ifi211/Ifi209/Ifi208/Ifi205/Ifi204/Ifi203	11
BP	GO:0045069	regulation of viral genome replication	16/505	94/23210	1.92104e-10	8.24882e-09	5.81724e-09	Zc3h12a/Tnf/Rsad2/Parp10/Oasl2/Oasl1/Oas3/Isg20/Isg15/Ifnb1/Ifitm6/Ifitm3/Ifitm1/Eif2ak2/Bst2/Adar	16
BP	GO:0070555	response to interleukin-1	16/505	94/23210	1.92104e-10	8.24882e-09	5.81724e-09	Zc3h12a/Saa3/Myd88/Il6/Il1rn/Il1r2/Il1b/Dab2ip/Ccl7/Ccl4/Ccl3/Ccl20/Ccl2/Ccl12/Ccl11/Acod1	16
BP	GO:2000379	positive regulation of reactive oxygen species metabolic process	17/505	109/23210	2.16993e-10	9.22435e-09	6.50521e-09	Zc3h12a/Xdh/Tnf/Tmem106a/Tlr2/Thbs1/Mmp8/Klrk1/Klf2/Il6/Il1b/H2-M3/Cxcl1/Cdkn1a/Cd177/Ass1/Acod1	17
BP	GO:0072503	cellular divalent inorganic cation homeostasis	36/505	497/23210	3.47455e-10	1.46241e-08	1.03132e-08	Tcirg1/Stim2/Slc39a14/Slc11a1/Ptprc/Pml/Pla2g6/Mt2/Mt1/Marcksl1/Lck/Il1b/Hap1/Glp1r/Dmpk/Dmd/Cxcr2/Cxcl3/Cxcl2/Cxcl17/Cxcl13/Cxcl10/Cxcl1/Cd52/Ccrl2/Ccr5/Ccr1/Ccl3/Ccl2/C3ar1/Bmp4/Atp7b/Atp13a3/Asph/Ackr4/1600014C10Rik	36
BP	GO:0032760	positive regulation of tumor necrosis factor production	16/505	98/23210	3.66266e-10	1.52647e-08	1.0765e-08	Tlr9/Tlr2/Thbs1/Ptprc/Myd88/Mmp8/Lgals9/Ifih1/H2-T23/Fcer1g/Ddx58/Cd14/Ccr5/Ccl4/Ccl3/Ccl2	16
BP	GO:0034612	response to tumor necrosis factor	21/505	179/23210	3.9981e-10	1.65009e-08	1.16368e-08	Zc3h12a/Tnf/Stat1/Sfrp1/Map2k7/Il6/Gch1/Fabp4/Dab2ip/Cldn18/Cd14/Ccl7/Ccl4/Ccl3/Ccl20/Ccl2/Ccl12/Ccl11/Casp4/Adipoq/Acod1	21
BP	GO:0032606	type I interferon production	15/505	85/23210	4.19488e-10	1.71466e-08	1.20921e-08	Trex1/Tmem173/Tlr9/Tlr2/Stat1/Nmi/Myd88/Irf9/Irf7/Ifih1/Gbp4/Dhx58/Ddx58/Cd14/Acod1	15
BP	GO:1903557	positive regulation of tumor necrosis factor superfamily cytokine production	16/505	99/23210	4.28228e-10	1.73371e-08	1.22265e-08	Tlr9/Tlr2/Thbs1/Ptprc/Myd88/Mmp8/Lgals9/Ifih1/H2-T23/Fcer1g/Ddx58/Cd14/Ccr5/Ccl4/Ccl3/Ccl2	16
BP	GO:0001916	positive regulation of T cell mediated cytotoxicity	12/505	49/23210	4.39125e-10	1.76106e-08	1.24193e-08	Tap2/Ptprc/Pnp/H2-T24/H2-T23/H2-T22/H2-Q7/H2-Q6/H2-Q4/H2-M3/H2-D1/B2m	12
BP	GO:0019884	antigen processing and presentation of exogenous antigen	10/505	31/23210	6.40573e-10	2.54493e-08	1.79474e-08	Tapbp/Tap2/Tap1/Psme2/Psme1/H2-T23/H2-M3/Fcgr1/Fcer1g/B2m	10
BP	GO:0002367	cytokine production involved in immune response	16/505	102/23210	6.76657e-10	2.6634e-08	1.87828e-08	Tril/Tnfrsf1b/Tnf/Tlr9/Tlr2/Slc11a1/Rsad2/Kdelr1/Il6/Il1b/Ifnb1/H2-T23/H2-M3/Fcer1g/Ddx58/B2m	16
BP	GO:0060760	positive regulation of response to cytokine stimulus	12/505	51/23210	7.26318e-10	2.83264e-08	1.99764e-08	Zbp1/Tlr2/Parp9/Parp14/Nlrc5/Irgm2/Irgm1/Irf7/Ifih1/Ddx58/Cd300lf/Casp4	12
BP	GO:0016032	viral process	26/505	283/23210	7.59208e-10	2.93399e-08	2.06911e-08	Zc3h12a/Zbp1/Vcam1/Trim30a/Trim21/Trim14/Tnf/Tmprss2/Stat1/Rsad2/Pml/Parp10/Oasl2/Oasl1/Oas3/Isg20/Isg15/Ifnb1/Ifitm6/Ifitm3/Ifitm1/Eif2ak2/Ccr5/Ccl4/Bst2/Adar	26
BP	GO:0006953	acute-phase response	11/505	41/23210	8.1348e-10	3.11541e-08	2.19705e-08	Tnf/Serpina3n/Saa4/Saa3/Saa2/Saa1/Itih4/Il6/Il1rn/Il1b/Ccr5	11
BP	GO:0071347	cellular response to interleukin-1	14/505	77/23210	1.06809e-09	4.05398e-08	2.85895e-08	Zc3h12a/Saa3/Il6/Il1rn/Il1r2/Dab2ip/Ccl7/Ccl4/Ccl3/Ccl20/Ccl2/Ccl12/Ccl11/Acod1	14
BP	GO:0030099	myeloid cell differentiation	31/505	401/23210	1.27597e-09	4.80013e-08	3.38516e-08	Wdr61/Tspan2/Tnf/Tlr2/Tcirg1/Stat1/Spi1/Sfrp1/Sbno2/Pml/Lif/Klf2/Junb/Isg15/Irf8/Inhba/Ifnb1/Gpc3/Fgfr3/Fcer1g/Csf3r/Csf2/Cldn18/Cd300lf/Ccr1/Ccl3/Bmp4/Batf2/B2m/Adipoq/Adar	31
BP	GO:0001914	regulation of T cell mediated cytotoxicity	12/505	54/23210	1.47905e-09	5.51531e-08	3.88951e-08	Tap2/Ptprc/Pnp/H2-T24/H2-T23/H2-T22/H2-Q7/H2-Q6/H2-Q4/H2-M3/H2-D1/B2m	12
BP	GO:0042116	macrophage activation	15/505	93/23210	1.55344e-09	5.74233e-08	4.04961e-08	Trex1/Tnf/Tmem106a/Tlr9/Tlr2/Thbs1/Tff2/Slc11a1/Sbno2/Nampt/Mmp8/Lgals9/Ifnb1/Csf2/C1qa	15
BP	GO:0002428	antigen processing and presentation of peptide antigen via MHC class Ib	10/505	34/23210	1.78609e-09	6.54541e-08	4.61596e-08	Tap2/H2-T24/H2-T23/H2-T22/H2-Q7/H2-Q6/H2-Q4/H2-M3/H2-D1/B2m	10
BP	GO:0002548	monocyte chemotaxis	12/505	55/23210	1.85483e-09	6.73922e-08	4.75264e-08	S100a14/Pla2g7/Cxcl17/Cxcl10/Ccr1/Ccl7/Ccl4/Ccl3/Ccl20/Ccl2/Ccl12/Ccl11	12
BP	GO:0050729	positive regulation of inflammatory response	18/505	142/23210	2.05355e-09	7.398e-08	5.21723e-08	Tnf/Tlr9/Tlr2/S100a9/S100a8/Osm/Myd88/Mmp8/Il6/Il1b/H2-T23/Gbp5/Fcgr1/Fcer1g/Fabp4/Ccr5/Ccl3/C3	18
BP	GO:0032479	regulation of type I interferon production	14/505	81/23210	2.1412e-09	7.64895e-08	5.3942e-08	Trex1/Tmem173/Tlr9/Tlr2/Stat1/Nmi/Myd88/Irf7/Ifih1/Gbp4/Dhx58/Ddx58/Cd14/Acod1	14
BP	GO:0007159	leukocyte cell-cell adhesion	27/505	319/23210	2.17552e-09	7.70679e-08	5.43499e-08	Zc3h12a/Vnn1/Vcam1/Tnf/Socs1/Slfn1/Sema4d/Sell/S100a9/S100a8/Ptprc/Pnp/Lgals9/Lck/Lag3/Il6/Il1b/Ifnb1/H2-T23/H2-M3/Fgl2/Cd274/Cd177/Ccl2/Bmp4/Ass1/Arg2	27
BP	GO:0019079	viral genome replication	16/505	111/23210	2.43115e-09	8.54116e-08	6.0234e-08	Zc3h12a/Tnf/Rsad2/Parp10/Oasl2/Oasl1/Oas3/Isg20/Isg15/Ifnb1/Ifitm6/Ifitm3/Ifitm1/Eif2ak2/Bst2/Adar	16
BP	GO:0002718	regulation of cytokine production involved in immune response	14/505	82/23210	2.53122e-09	8.81985e-08	6.21995e-08	Tril/Tnfrsf1b/Tnf/Tlr9/Tlr2/Rsad2/Il6/Il1b/Ifnb1/H2-T23/H2-M3/Fcer1g/Ddx58/B2m	14
BP	GO:0032635	interleukin-6 production	19/505	162/23210	2.75568e-09	9.52391e-08	6.71646e-08	Zc3h12a/Trim30a/Tnfaip3/Tnf/Tmem106a/Tlr9/Tlr2/Myd88/Mmp8/Lgals9/Klf2/Il6/Il1rn/Il1f9/Il1b/Ifih1/Fcer1g/Ddx58/Ccr5	19
BP	GO:0071674	mononuclear cell migration	14/505	83/23210	2.98488e-09	1.02329e-07	7.21642e-08	Thbs1/S100a14/Pla2g7/Cxcl17/Cxcl10/Ccr1/Ccl7/Ccl4/Ccl3/Ccl20/Ccl2/Ccl12/Ccl11/C3ar1	14
BP	GO:2000377	regulation of reactive oxygen species metabolic process	21/505	200/23210	3.07607e-09	1.04611e-07	7.3774e-08	Zc3h12a/Xdh/Trim30a/Tnf/Tmem106a/Tlr2/Thbs1/Mmp8/Mmp3/Klrk1/Klf2/Il6/Il1b/H2-M3/Gch1/Cxcl1/Cdkn1a/Cd177/Ass1/Arg2/Acod1	21
BP	GO:0050830	defense response to Gram-positive bacterium	17/505	129/23210	3.15613e-09	1.06482e-07	7.50933e-08	Tnfsf8/Tnf/Tlr2/Myd88/Mpeg1/Klrk1/Hck/H2-T23/Gbp9/Gbp8/Gbp7/Gbp6/Gbp3/Gbp2b/Gbp2/Gbp10/Fgr	17
BP	GO:0050708	regulation of protein secretion	34/505	490/23210	3.27133e-09	1.09499e-07	7.72212e-08	Zc3h12a/Tnfrsf1b/Tnfaip3/Tnf/Tlr9/Tlr2/Tcirg1/Socs1/Sfrp1/Rsad2/Pml/Pla2g6/Per2/Osm/Mmp8/Lgals9/Irs1/Il6/Il1r2/Il1b/Ifih1/Hcar2/H2-T23/Glp1r/Fgr/Ddx58/Clec4e/Chia1/Cd274/Cd14/Ccr5/Ccl3/Casp4/Arg2	34
BP	GO:0002475	antigen processing and presentation via MHC class Ib	10/505	38/23210	5.95543e-09	1.97786e-07	1.39483e-07	Tap2/H2-T24/H2-T23/H2-T22/H2-Q7/H2-Q6/H2-Q4/H2-M3/H2-D1/B2m	10
BP	GO:0030217	T cell differentiation	24/505	269/23210	6.13062e-09	2.02025e-07	1.42472e-07	Zc3h12a/Vnn1/Tnfsf8/Tcirg1/Socs1/Rsad2/Ptprc/Pnp/Lgals9/Lck/Lag3/Kdelr1/Il6/Il1b/Ifnb1/H2-M3/Gadd45g/Fgl2/Fcer1g/Clec4e/Clec4d/Bmp4/Bcl3/B2m	24
BP	GO:0032651	regulation of interleukin-1 beta production	13/505	74/23210	6.55736e-09	2.13281e-07	1.5041e-07	Zc3h12a/Tnfaip3/Tlr2/Pml/Mndal/Mefv/Ifi211/Ifi205/Ifi204/Ccr5/Ccl3/Casp4/Arg2	13
BP	GO:0032642	regulation of chemokine production	14/505	88/23210	6.57252e-09	2.13281e-07	1.5041e-07	Tnf/Tlr9/Tlr2/Myd88/Mefv/Lgals9/Il6/Il1b/Eif2ak2/Cxcl5/Chia1/Arg2/Apod/Adipoq	14
BP	GO:0032675	regulation of interleukin-6 production	18/505	153/23210	6.86486e-09	2.2108e-07	1.5591e-07	Zc3h12a/Trim30a/Tnfaip3/Tnf/Tlr9/Tlr2/Myd88/Mmp8/Lgals9/Klf2/Il6/Il1rn/Il1f9/Il1b/Ifih1/Fcer1g/Ddx58/Ccr5	18
BP	GO:0060333	interferon-gamma-mediated signaling pathway	8/505	21/23210	7.54045e-09	2.41011e-07	1.69966e-07	Stat1/Socs1/Parp9/Parp14/Nmi/Nlrc5/Irgm2/Irgm1	8
BP	GO:0050764	regulation of phagocytosis	15/505	105/23210	8.71503e-09	2.76475e-07	1.94976e-07	Tnf/Tlr2/Slc11a1/Sirpb1a/Ptprc/Il1b/Hck/Fgr/Fcgr1/Fcer1g/Cd300lf/Ccl2/C3/C2/Adipoq	15
BP	GO:0032602	chemokine production	14/505	92/23210	1.18912e-08	3.74439e-07	2.64062e-07	Tnf/Tlr9/Tlr2/Myd88/Mefv/Lgals9/Il6/Il1b/Eif2ak2/Cxcl5/Chia1/Arg2/Apod/Adipoq	14
BP	GO:0002573	myeloid leukocyte differentiation	21/505	216/23210	1.22032e-08	3.8144e-07	2.68999e-07	Tspan2/Tnf/Tlr2/Tcirg1/Spi1/Sfrp1/Sbno2/Lif/Junb/Ifnb1/Gpc3/Fgfr3/Fcer1g/Csf2/Cldn18/Cd300lf/Ccr1/Ccl3/Bmp4/Batf2/Adipoq	21
BP	GO:0048247	lymphocyte chemotaxis	11/505	52/23210	1.25308e-08	3.88822e-07	2.74205e-07	Cyp7b1/Cxcl13/Cxcl10/Ch25h/Ccl7/Ccl4/Ccl3/Ccl20/Ccl2/Ccl12/Ccl11	11
BP	GO:0050680	negative regulation of epithelial cell proliferation	17/505	142/23210	1.38291e-08	4.25998e-07	3.00423e-07	Xdh/Wnt10b/Tnf/Thbs1/Stat1/Sfrp2/Sfrp1/Sfn/Ptch1/Klf9/Ift52/Gpc3/Fgfr3/Dab2ip/Ccl12/Bmp4/B2m	17
BP	GO:0030098	lymphocyte differentiation	29/505	395/23210	1.39394e-08	4.26306e-07	3.0064e-07	Zc3h12a/Vnn1/Tnfsf8/Tnfaip3/Tlr9/Tcirg1/Spi1/Socs1/Sfrp1/Rsad2/Ptprc/Pnp/Ly6d/Lgals9/Lck/Lag3/Kdelr1/Il6/Il1b/Ifnb1/H2-M3/Gadd45g/Fgl2/Fcer1g/Clec4e/Clec4d/Bmp4/Bcl3/B2m	29
BP	GO:0019058	viral life cycle	20/505	199/23210	1.54821e-08	4.70102e-07	3.31526e-07	Zc3h12a/Trim30a/Trim21/Tnf/Tmprss2/Rsad2/Pml/Parp10/Oasl2/Oasl1/Oas3/Isg20/Isg15/Ifnb1/Ifitm6/Ifitm3/Ifitm1/Eif2ak2/Bst2/Adar	20
BP	GO:0071356	cellular response to tumor necrosis factor	18/505	162/23210	1.70319e-08	5.11867e-07	3.60979e-07	Zc3h12a/Tnf/Stat1/Sfrp1/Il6/Fabp4/Dab2ip/Cldn18/Ccl7/Ccl4/Ccl3/Ccl20/Ccl2/Ccl12/Ccl11/Casp4/Adipoq/Acod1	18
BP	GO:0002687	positive regulation of leukocyte migration	17/505	144/23210	1.70983e-08	5.11867e-07	3.60979e-07	Tlr2/Thbs1/Sell/S100a14/Pla2g7/Lgals9/Il1b/Cxcr2/Cxcl17/Cxcl13/Cxcl10/Ccr1/Ccl4/Ccl20/Ccl2/Ccl12/C3ar1	17
BP	GO:0006874	cellular calcium ion homeostasis	32/505	473/23210	1.74736e-08	5.19443e-07	3.66322e-07	Tcirg1/Stim2/Ptprc/Pml/Pla2g6/Marcksl1/Lck/Il1b/Hap1/Glp1r/Dmpk/Dmd/Cxcr2/Cxcl3/Cxcl2/Cxcl17/Cxcl13/Cxcl10/Cxcl1/Cd52/Ccrl2/Ccr5/Ccr1/Ccl3/Ccl2/C3ar1/Bmp4/Atp7b/Atp13a3/Asph/Ackr4/1600014C10Rik	32
BP	GO:0050701	interleukin-1 secretion	11/505	55/23210	2.34033e-08	6.90884e-07	4.87226e-07	Zc3h12a/Tnfaip3/Tmem106a/Tlr2/Pml/Il1r2/Gbp5/Ccr5/Ccl3/Casp4/Arg2	11
BP	GO:0002476	antigen processing and presentation of endogenous peptide antigen via MHC class Ib	9/505	33/23210	2.4671e-08	7.18332e-07	5.06583e-07	Tap2/H2-T24/H2-T23/H2-T22/H2-Q7/H2-Q6/H2-Q4/H2-M3/H2-D1	9
BP	GO:0002484	antigen processing and presentation of endogenous peptide antigen via MHC class I via ER pathway	9/505	33/23210	2.4671e-08	7.18332e-07	5.06583e-07	Tap2/H2-T24/H2-T23/H2-T22/H2-Q7/H2-Q6/H2-Q4/H2-M3/H2-D1	9
BP	GO:0002700	regulation of production of molecular mediator of immune response	17/505	148/23210	2.58531e-08	7.4763e-07	5.27245e-07	Tril/Trex1/Tnfrsf1b/Tnfaip3/Tnf/Tlr9/Tlr2/Rsad2/Ptprc/Il6/Il1b/Ifnb1/H2-T23/H2-M3/Fcer1g/Ddx58/B2m	17
BP	GO:0001933	negative regulation of protein phosphorylation	29/505	408/23210	2.83992e-08	8.15708e-07	5.75255e-07	Zc3h12a/Xdh/Wars/Tnfaip3/Socs3/Socs1/Slfn1/Sh3rf2/Sfrp2/Sfrp1/Sema4d/Samsn1/Ptprc/Parp14/Lif/Il6/Il1b/Igfbp3/Gbp4/Gadd45g/Fabp4/Dusp2/Dmd/Dab2ip/Cdkn1a/Bmp4/Atf3/Adipoq/Adar	29
BP	GO:0032755	positive regulation of interleukin-6 production	14/505	99/23210	3.12106e-08	8.90443e-07	6.27959e-07	Tnf/Tlr9/Tlr2/Myd88/Mmp8/Lgals9/Il6/Il1rn/Il1f9/Il1b/Ifih1/Fcer1g/Ddx58/Ccr5	14
BP	GO:0002478	antigen processing and presentation of exogenous peptide antigen	8/505	25/23210	3.71208e-08	1.052e-06	7.41895e-07	Tapbp/Tap2/Tap1/H2-T23/H2-M3/Fcgr1/Fcer1g/B2m	8
BP	GO:0055074	calcium ion homeostasis	32/505	489/23210	3.80513e-08	1.07123e-06	7.55455e-07	Tcirg1/Stim2/Ptprc/Pml/Pla2g6/Marcksl1/Lck/Il1b/Hap1/Glp1r/Dmpk/Dmd/Cxcr2/Cxcl3/Cxcl2/Cxcl17/Cxcl13/Cxcl10/Cxcl1/Cd52/Ccrl2/Ccr5/Ccr1/Ccl3/Ccl2/C3ar1/Bmp4/Atp7b/Atp13a3/Asph/Ackr4/1600014C10Rik	32
BP	GO:0098586	cellular response to virus	10/505	46/23210	4.39343e-08	1.22872e-06	8.66516e-07	Zc3h12a/Tmem173/Lgals9/Irgm2/Ifnb1/Ifih1/Dhx58/Ddx60/Ddx58/Adar	10
BP	GO:0022407	regulation of cell-cell adhesion	28/505	394/23210	4.95624e-08	1.36826e-06	9.64926e-07	Zc3h12a/Vnn1/Vcam1/Tnfaip3/Tnf/Socs1/Slfn1/Ptprc/Pnp/Lgals9/Lck/Lag3/Il6/Il1rn/Il1b/Ifnb1/H2-T23/H2-M3/Fgl2/Cxcl13/Cd274/Ccr5/Ccl2/Bmp6/Bmp4/Ass1/Arg2/Adipoq	28
BP	GO:0002690	positive regulation of leukocyte chemotaxis	13/505	87/23210	4.95676e-08	1.36826e-06	9.64926e-07	Thbs1/Sell/S100a14/Pla2g7/Il1b/Cxcr2/Cxcl17/Cxcl13/Cxcl10/Ccr1/Ccl4/Ccl2/C3ar1	13
BP	GO:0050702	interleukin-1 beta secretion	10/505	47/23210	5.47312e-08	1.50105e-06	1.05857e-06	Zc3h12a/Tnfaip3/Tmem106a/Tlr2/Pml/Gbp5/Ccr5/Ccl3/Casp4/Arg2	10
BP	GO:0042089	cytokine biosynthetic process	15/505	121/23210	6.14851e-08	1.67547e-06	1.18158e-06	Tnf/Tlr9/Tlr2/Thbs1/Ptprc/Nmi/Myd88/Lag3/Irf9/Irf7/Il6/Il1b/Gadd45g/Ccl20/Bcl3	15
BP	GO:1904407	positive regulation of nitric oxide metabolic process	10/505	48/23210	6.77998e-08	1.83578e-06	1.29463e-06	Tnf/Tmem106a/Tlr2/Mmp8/Klrk1/Klf2/Il6/Il1b/H2-M3/Ass1	10
BP	GO:0032609	interferon-gamma production	15/505	122/23210	6.87234e-08	1.84901e-06	1.30396e-06	Zc3h12a/Tnf/Tlr9/Tcirg1/Slc11a1/Lgals9/Klrk1/Isg15/Irf8/Il1b/H2-M3/Gadd45g/Cd274/Cd14/Bcl3	15
BP	GO:0070372	regulation of ERK1 and ERK2 cascade	24/505	306/23210	7.31967e-08	1.95697e-06	1.3801e-06	Tlr2/Tff2/Scimp/Ptprc/Map2k7/Lif/Il6/Il1b/Glipr2/Fgfr3/Dmd/Dab2ip/Ccr1/Ccl7/Ccl4/Ccl3/Ccl20/Ccl2/Ccl12/Ccl11/C3/Bmp4/Atf3/Adipoq	24
BP	GO:0002793	positive regulation of peptide secretion	25/505	331/23210	8.13775e-08	2.1621e-06	1.52476e-06	Tnf/Tlr2/S100a9/S100a8/Pla2g6/Osm/Mmp8/Lif/Lgals9/Irs1/Il6/Il1b/Ifih1/Hcar2/H2-T23/Glp1r/Fgr/Ddx58/Clec4e/Chia1/Cd274/Cd14/Ccr5/Ccl3/Casp4	25
BP	GO:0001913	T cell mediated cytotoxicity	12/505	76/23210	8.66842e-08	2.28879e-06	1.6141e-06	Tap2/Ptprc/Pnp/H2-T24/H2-T23/H2-T22/H2-Q7/H2-Q6/H2-Q4/H2-M3/H2-D1/B2m	12
BP	GO:0001503	ossification	27/505	381/23210	9.11946e-08	2.39302e-06	1.6876e-06	Wnt10b/Tnn/Tnf/Tcirg1/Sfrp2/Sfrp1/Sema4d/Sbno2/Rsad2/Ptch1/Junb/Isg15/Il6/Igfbp3/Ifitm1/Ifi204/H3f3b/Gpc3/Gdf10/Fgr/Fgfr3/Chrdl1/Ccr1/Bmp6/Bmp4/Bmp3/Adar	27
BP	GO:0002685	regulation of leukocyte migration	19/505	201/23210	9.46687e-08	2.46894e-06	1.74115e-06	Tlr2/Thbs1/Sell/S100a14/Pla2g7/Myd88/Lgals9/Il1b/Cxcr2/Cxcl17/Cxcl13/Cxcl10/Ccr1/Ccl4/Ccl20/Ccl2/Ccl12/C3ar1/Apod	19
BP	GO:0042107	cytokine metabolic process	15/505	125/23210	9.53184e-08	2.47072e-06	1.74241e-06	Tnf/Tlr9/Tlr2/Thbs1/Ptprc/Nmi/Myd88/Lag3/Irf9/Irf7/Il6/Il1b/Gadd45g/Ccl20/Bcl3	15
BP	GO:0072593	reactive oxygen species metabolic process	23/505	288/23210	9.88172e-08	2.54589e-06	1.79542e-06	Zc3h12a/Xdh/Trim30a/Tnf/Tmem106a/Tlr2/Thbs1/Por/Pdk4/Mmp8/Mmp3/Klrk1/Klf2/Il6/Il1b/H2-M3/Gch1/Cxcl1/Cdkn1a/Cd177/Ass1/Arg2/Acod1	23
BP	GO:0050688	regulation of defense response to virus	12/505	77/23210	1.00685e-07	2.57837e-06	1.81832e-06	Zc3h12a/Tmem173/Stat1/Pml/Parp9/Il1b/Gbp4/Fgl2/Dtx3l/Dhx58/Ddx60/Ddx58	12
BP	GO:0031663	lipopolysaccharide-mediated signaling pathway	10/505	50/23210	1.02411e-07	2.60688e-06	1.83843e-06	Tnfaip3/Tnf/Stat1/Myd88/Il1b/Cd180/Cd14/Ccl12/Bmp6/Acod1	10
BP	GO:0002253	activation of immune response	28/505	410/23210	1.13845e-07	2.88069e-06	2.03153e-06	Zc3h12a/Trex1/Tmem173/Tlr9/Tlr2/Themis2/Ptprc/Mndal/Lck/Klrk1/Il1b/Ifi211/Ifi209/Ifi208/Ifi205/Ifi204/Ifi203/Fyb/Fcer1g/Cfb/C4b/C3ar1/C3/C2/C1rb/C1ra/C1qb/C1qa	28
BP	GO:0052548	regulation of endopeptidase activity	25/505	337/23210	1.14944e-07	2.89129e-06	2.039e-06	Xdh/Tnf/Timp1/Thbs1/Stat1/Sfrp2/Sfn/Serpina3n/Serpina3i/Serpina3g/Serpina3f/S100a9/S100a8/Psme2/Psme1/Psmb9/Psmb8/Por/Pml/Mefv/Lck/Il6/Dpep1/Casp4/Asph	25
BP	GO:0002688	regulation of leukocyte chemotaxis	14/505	111/23210	1.36075e-07	3.40269e-06	2.39965e-06	Thbs1/Sell/S100a14/Pla2g7/Il1b/Cxcr2/Cxcl17/Cxcl13/Cxcl10/Ccr1/Ccl4/Ccl2/Ccl12/C3ar1	14
BP	GO:1902105	regulation of leukocyte differentiation	23/505	294/23210	1.43424e-07	3.56548e-06	2.51445e-06	Zc3h12a/Vnn1/Tnf/Tlr9/Socs1/Sfrp1/Ptprc/Pnp/Lif/Lgals9/Lck/Lag3/Il6/Il1b/Ifnb1/H2-M3/Fgl2/Fgfr3/Cldn18/Ccr1/Ccl3/Bmp4/Adipoq	23
BP	GO:0001960	negative regulation of cytokine-mediated signaling pathway	10/505	52/23210	1.51694e-07	3.72746e-06	2.62868e-06	Trex1/Samhd1/Ptprc/Parp14/Nlrc5/Il6/Il1rn/Il1r2/Adipoq/Adar	10
BP	GO:0032481	positive regulation of type I interferon production	10/505	52/23210	1.51694e-07	3.72746e-06	2.62868e-06	Tmem173/Tlr9/Tlr2/Stat1/Myd88/Irf7/Ifih1/Dhx58/Ddx58/Cd14	10
BP	GO:0046209	nitric oxide metabolic process	12/505	80/23210	1.55593e-07	3.80129e-06	2.68075e-06	Zc3h12a/Tnf/Tmem106a/Tlr2/Por/Mmp8/Klrk1/Klf2/Il6/Il1b/H2-M3/Ass1	12
BP	GO:0032607	interferon-alpha production	8/505	30/23210	1.8254e-07	4.43416e-06	3.12706e-06	Trex1/Tlr9/Stat1/Nmi/Irf7/Ifih1/Gbp4/Ddx58	8
BP	GO:0007259	receptor signaling pathway via JAK-STAT	18/505	189/23210	1.83856e-07	4.44076e-06	3.13172e-06	Tnf/Stat2/Stat1/Socs3/Socs1/Ptprc/Parp9/Parp14/Osm/Lif/Lck/Il6/Il10ra/Ifnb1/Fgfr3/Cxcl5/Csf2/Bcl3	18
BP	GO:0072676	lymphocyte migration	13/505	97/23210	1.8527e-07	4.44962e-06	3.13797e-06	Lgals9/Cyp7b1/Cxcl13/Cxcl10/Ch25h/Ccl7/Ccl4/Ccl3/Ccl20/Ccl2/Ccl12/Ccl11/Apod	13
BP	GO:0050715	positive regulation of cytokine secretion	16/505	150/23210	1.87561e-07	4.47933e-06	3.15891e-06	Tnf/Tlr2/Osm/Mmp8/Lgals9/Il1b/Ifih1/Fgr/Ddx58/Clec4e/Chia1/Cd274/Cd14/Ccr5/Ccl3/Casp4	16
BP	GO:0070371	ERK1 and ERK2 cascade	24/505	323/23210	2.001e-07	4.75209e-06	3.35127e-06	Tlr2/Tff2/Scimp/Ptprc/Map2k7/Lif/Il6/Il1b/Glipr2/Fgfr3/Dmd/Dab2ip/Ccr1/Ccl7/Ccl4/Ccl3/Ccl20/Ccl2/Ccl12/Ccl11/C3/Bmp4/Atf3/Adipoq	24
BP	GO:0007204	positive regulation of cytosolic calcium ion concentration	24/505	327/23210	2.50823e-07	5.9236e-06	4.17745e-06	Ptprc/Pml/Pla2g6/Lck/Il1b/Hap1/Glp1r/Dmd/Cxcr2/Cxcl3/Cxcl2/Cxcl17/Cxcl13/Cxcl10/Cxcl1/Cd52/Ccrl2/Ccr5/Ccr1/Ccl3/C3ar1/Bmp4/Asph/Ackr4	24
BP	GO:0042326	negative regulation of phosphorylation	29/505	452/23210	2.52553e-07	5.9315e-06	4.18302e-06	Zc3h12a/Xdh/Wars/Tnfaip3/Socs3/Socs1/Slfn1/Sh3rf2/Sfrp2/Sfrp1/Sema4d/Samsn1/Ptprc/Parp14/Lif/Il6/Il1b/Igfbp3/Gbp4/Gadd45g/Fabp4/Dusp2/Dmd/Dab2ip/Cdkn1a/Bmp4/Atf3/Adipoq/Adar	29
BP	GO:0050863	regulation of T cell activation	23/505	304/23210	2.60844e-07	6.09257e-06	4.29661e-06	Zc3h12a/Vnn1/Vcam1/Trex1/Tnfrsf1b/Socs1/Slfn1/Ptprc/Pnp/Lgals9/Lck/Lag3/Il6/Il1b/Ifnb1/H2-T23/H2-M3/Fgl2/Cd274/Cd209a/Ccl2/Bmp4/Arg2	23
BP	GO:0062207	regulation of pattern recognition receptor signaling pathway	12/505	84/23210	2.69718e-07	6.23136e-06	4.39449e-06	Trim30a/Tnfaip3/Tlr9/Tlr2/Rsad2/Pik3ap1/Irf7/Dhx58/Ddx60/Dab2ip/Cd300lf/Acod1	12
BP	GO:2001057	reactive nitrogen species metabolic process	12/505	84/23210	2.69718e-07	6.23136e-06	4.39449e-06	Zc3h12a/Tnf/Tmem106a/Tlr2/Por/Mmp8/Klrk1/Klf2/Il6/Il1b/H2-M3/Ass1	12
BP	GO:0097696	receptor signaling pathway via STAT	18/505	194/23210	2.72159e-07	6.25377e-06	4.41029e-06	Tnf/Stat2/Stat1/Socs3/Socs1/Ptprc/Parp9/Parp14/Osm/Lif/Lck/Il6/Il10ra/Ifnb1/Fgfr3/Cxcl5/Csf2/Bcl3	18
BP	GO:0035634	response to stilbenoid	7/505	22/23210	2.84536e-07	6.50303e-06	4.58607e-06	Usp18/Saa3/Saa2/Ly6d/Ifit3/Gsta2/Cyp2a5	7
BP	GO:0006959	humoral immune response	25/505	355/23210	3.08137e-07	7.00476e-06	4.9399e-06	Tnf/S100a9/Ptprc/Pla2g6/Il1b/Ifnb1/H2-T23/Cxcl9/Cxcl5/Cxcl3/Cxcl2/Cxcl13/Cxcl10/Cxcl1/Cfb/Ccl2/C4b/C3/C2/C1rb/C1ra/C1qb/C1qa/Bcl3/Acod1	25
BP	GO:0070661	leukocyte proliferation	24/505	331/23210	3.13193e-07	7.02961e-06	4.95743e-06	Vcam1/Tnfrsf1b/Tlr9/Tcirg1/Slfn1/Slc11a1/Ptprc/Psmb10/Pnp/Myd88/Lgals9/Il6/Il1b/Ifnb1/H2-T23/H2-M3/Ctps/Cdkn1a/Cd274/Cd209a/Cd180/Ccl12/Bmp4/Arg2	24
BP	GO:0002486	antigen processing and presentation of endogenous peptide antigen via MHC class I via ER pathway, TAP-independent	8/505	32/23210	3.15728e-07	7.02961e-06	4.95743e-06	H2-T24/H2-T23/H2-T22/H2-Q7/H2-Q6/H2-Q4/H2-M3/H2-D1	8
BP	GO:0032732	positive regulation of interleukin-1 production	10/505	56/23210	3.15845e-07	7.02961e-06	4.95743e-06	Tlr2/Mndal/Lgals9/Ifi211/Ifi205/Ifi204/Ccr5/Ccl3/Ccl20/Casp4	10
BP	GO:0060761	negative regulation of response to cytokine stimulus	10/505	56/23210	3.15845e-07	7.02961e-06	4.95743e-06	Trex1/Samhd1/Ptprc/Parp14/Nlrc5/Il6/Il1rn/Il1r2/Adipoq/Adar	10
BP	GO:0070374	positive regulation of ERK1 and ERK2 cascade	19/505	218/23210	3.37997e-07	7.48348e-06	5.2775e-06	Tlr2/Tff2/Scimp/Ptprc/Map2k7/Il6/Il1b/Glipr2/Fgfr3/Ccr1/Ccl7/Ccl4/Ccl3/Ccl20/Ccl2/Ccl12/Ccl11/C3/Bmp4	19
BP	GO:0042509	regulation of tyrosine phosphorylation of STAT protein	11/505	71/23210	3.66008e-07	8.06165e-06	5.68524e-06	Tnf/Socs3/Socs1/Parp9/Parp14/Osm/Lif/Lck/Il6/Fgfr3/Csf2	11
BP	GO:1903037	regulation of leukocyte cell-cell adhesion	22/505	287/23210	3.79675e-07	8.31957e-06	5.86714e-06	Zc3h12a/Vnn1/Vcam1/Tnf/Socs1/Slfn1/Ptprc/Pnp/Lgals9/Lck/Lag3/Il6/Il1b/Ifnb1/H2-T23/H2-M3/Fgl2/Cd274/Ccl2/Bmp4/Ass1/Arg2	22
BP	GO:0001649	osteoblast differentiation	18/505	199/23210	3.97631e-07	8.66836e-06	6.11311e-06	Wnt10b/Tnn/Tnf/Tcirg1/Sfrp2/Sfrp1/Sema4d/Ptch1/Junb/Il6/Igfbp3/Ifi204/H3f3b/Gdf10/Bmp6/Bmp4/Bmp3/Adar	18
BP	GO:0052547	regulation of peptidase activity	27/505	411/23210	4.13994e-07	8.97902e-06	6.33219e-06	Xdh/Tnf/Timp1/Thbs1/Stat1/Sfrp2/Sfn/Serpina3n/Serpina3i/Serpina3g/Serpina3f/S100a9/S100a8/Psme2/Psme1/Psmb9/Psmb8/Por/Pml/Mefv/Lck/Itih4/Il6/Gpc3/Dpep1/Casp4/Asph	27
BP	GO:0060330	regulation of response to interferon-gamma	6/505	15/23210	4.36335e-07	9.32091e-06	6.57331e-06	Socs1/Parp9/Parp14/Nlrc5/Irgm2/Irgm1	6
BP	GO:0060334	regulation of interferon-gamma-mediated signaling pathway	6/505	15/23210	4.36335e-07	9.32091e-06	6.57331e-06	Socs1/Parp9/Parp14/Nlrc5/Irgm2/Irgm1	6
BP	GO:0061430	bone trabecula morphogenesis	6/505	15/23210	4.36335e-07	9.32091e-06	6.57331e-06	Wnt10b/Sfrp1/Sema4d/Sbno2/Fgfr3/Chad	6
BP	GO:0001961	positive regulation of cytokine-mediated signaling pathway	9/505	45/23210	4.49512e-07	9.55437e-06	6.73794e-06	Zbp1/Parp9/Parp14/Nlrc5/Irgm2/Irgm1/Irf7/Cd300lf/Casp4	9
BP	GO:0002695	negative regulation of leukocyte activation	17/505	182/23210	5.30087e-07	1.12109e-05	7.9062e-06	Zc3h12a/Tnfaip3/Tff2/Socs1/Slfn1/Sfrp1/Samsn1/Milr1/Lgals9/Lag3/Ifnb1/H2-M3/Fgl2/Cd300lf/Cd274/Bmp4/Arg2	17
BP	GO:0007260	tyrosine phosphorylation of STAT protein	11/505	75/23210	6.47426e-07	1.36248e-05	9.6085e-06	Tnf/Socs3/Socs1/Parp9/Parp14/Osm/Lif/Lck/Il6/Fgfr3/Csf2	11
BP	GO:0030316	osteoclast differentiation	13/505	108/23210	6.58665e-07	1.37905e-05	9.72534e-06	Tnf/Tcirg1/Sfrp1/Sbno2/Junb/Ifnb1/Gpc3/Fgfr3/Fcer1g/Cldn18/Cd300lf/Ccr1/Ccl3	13
BP	GO:0045429	positive regulation of nitric oxide biosynthetic process	9/505	47/23210	6.65032e-07	1.37905e-05	9.72534e-06	Tnf/Tlr2/Mmp8/Klrk1/Klf2/Il6/Il1b/H2-M3/Ass1	9
BP	GO:0050704	regulation of interleukin-1 secretion	9/505	47/23210	6.65032e-07	1.37905e-05	9.72534e-06	Zc3h12a/Tnfaip3/Tlr2/Pml/Il1r2/Ccr5/Ccl3/Casp4/Arg2	9
BP	GO:0046425	regulation of receptor signaling pathway via JAK-STAT	16/505	165/23210	6.90986e-07	1.42591e-05	1.00558e-05	Tnf/Socs3/Socs1/Ptprc/Parp9/Parp14/Osm/Lif/Lck/Il6/Il10ra/Ifnb1/Fgfr3/Cxcl5/Csf2/Bcl3	16
BP	GO:0032649	regulation of interferon-gamma production	13/505	109/23210	7.33237e-07	1.50579e-05	1.06192e-05	Zc3h12a/Tnf/Tlr9/Slc11a1/Lgals9/Klrk1/Isg15/Irf8/Il1b/H2-M3/Cd274/Cd14/Bcl3	13
BP	GO:0051480	regulation of cytosolic calcium ion concentration	25/505	374/23210	8.09767e-07	1.65496e-05	1.16711e-05	Ptprc/Pml/Pla2g6/Marcksl1/Lck/Il1b/Hap1/Glp1r/Dmd/Cxcr2/Cxcl3/Cxcl2/Cxcl17/Cxcl13/Cxcl10/Cxcl1/Cd52/Ccrl2/Ccr5/Ccr1/Ccl3/C3ar1/Bmp4/Asph/Ackr4	25
BP	GO:0050766	positive regulation of phagocytosis	11/505	77/23210	8.49261e-07	1.72737e-05	1.21818e-05	Tnf/Slc11a1/Sirpb1a/Ptprc/Il1b/Fcgr1/Fcer1g/Cd300lf/Ccl2/C3/C2	11
BP	GO:0032677	regulation of interleukin-8 production	10/505	63/23210	9.89343e-07	1.98382e-05	1.39903e-05	Tnf/Tlr9/Tlr2/Ptprc/Myd88/Il1b/Ddx58/Cd14/Bcl3/Adipoq	10
BP	GO:0032722	positive regulation of chemokine production	10/505	63/23210	9.89343e-07	1.98382e-05	1.39903e-05	Tnf/Tlr9/Tlr2/Myd88/Lgals9/Il6/Il1b/Eif2ak2/Chia1/Adipoq	10
BP	GO:0034121	regulation of toll-like receptor signaling pathway	10/505	63/23210	9.89343e-07	1.98382e-05	1.39903e-05	Trim30a/Tnfaip3/Tlr9/Tlr2/Rsad2/Pik3ap1/Irf7/Dab2ip/Cd300lf/Acod1	10
BP	GO:1904892	regulation of receptor signaling pathway via STAT	16/505	170/23210	1.03176e-06	2.05916e-05	1.45216e-05	Tnf/Socs3/Socs1/Ptprc/Parp9/Parp14/Osm/Lif/Lck/Il6/Il10ra/Ifnb1/Fgfr3/Cxcl5/Csf2/Bcl3	16
BP	GO:0044406	adhesion of symbiont to host	6/505	17/23210	1.03966e-06	2.06524e-05	1.45645e-05	Gbp9/Gbp7/Gbp6/Gbp3/Gbp2b/Gbp2	6
BP	GO:0002675	positive regulation of acute inflammatory response	8/505	37/23210	1.05326e-06	2.08252e-05	1.46863e-05	Tnf/Il6/Il1b/H2-T23/Fcgr1/Fcer1g/Ccr5/C3	8
BP	GO:0046651	lymphocyte proliferation	22/505	308/23210	1.24757e-06	2.44911e-05	1.72717e-05	Vcam1/Tnfrsf1b/Tlr9/Slfn1/Slc11a1/Ptprc/Psmb10/Pnp/Myd88/Lgals9/Il6/Il1b/Ifnb1/H2-T23/H2-M3/Ctps/Cdkn1a/Cd274/Cd209a/Cd180/Bmp4/Arg2	22
BP	GO:0007162	negative regulation of cell adhesion	21/505	284/23210	1.25019e-06	2.44911e-05	1.72717e-05	Zc3h12a/Tnfaip3/Thbs1/Socs1/Slfn1/Sema4d/Ptprc/Nat8f3/Lgals9/Lag3/Il1rn/Ifnb1/H2-M3/Fgl2/Cd274/Bmp6/Bmp4/Ass1/Arg2/Apod/Adipoq	21
BP	GO:0050678	regulation of epithelial cell proliferation	24/505	358/23210	1.27646e-06	2.4891e-05	1.75537e-05	Xdh/Wnt10b/Tnfaip3/Tnf/Thbs1/Stat1/Sfrp2/Sfrp1/Sfn/Ptch1/Lrg1/Klf9/Il6/Ift52/Gpc3/Fgfr3/Dab2ip/Cyp7b1/Ccl2/Ccl12/Ccl11/Bmp6/Bmp4/B2m	24
BP	GO:0019730	antimicrobial humoral response	13/505	115/23210	1.36104e-06	2.6419e-05	1.86312e-05	S100a9/Pla2g6/H2-T23/Cxcl9/Cxcl5/Cxcl3/Cxcl2/Cxcl13/Cxcl10/Cxcl1/Ccl2/Bcl3/Acod1	13
BP	GO:0032943	mononuclear cell proliferation	22/505	310/23210	1.38892e-06	2.68377e-05	1.89265e-05	Vcam1/Tnfrsf1b/Tlr9/Slfn1/Slc11a1/Ptprc/Psmb10/Pnp/Myd88/Lgals9/Il6/Il1b/Ifnb1/H2-T23/H2-M3/Ctps/Cdkn1a/Cd274/Cd209a/Cd180/Bmp4/Arg2	22
BP	GO:0050730	regulation of peptidyl-tyrosine phosphorylation	20/505	263/23210	1.45097e-06	2.79099e-05	1.96827e-05	Tnf/Socs3/Socs1/Sfrp2/Sfrp1/Sema4d/Samsn1/Ptprc/Ppp2r5b/Parp9/Parp14/Osm/Lif/Lck/Il6/Fgfr3/Fcgr1/Csf2/Bmp6/Adipoq	20
BP	GO:0032647	regulation of interferon-alpha production	7/505	28/23210	1.76403e-06	3.37788e-05	2.38215e-05	Tlr9/Stat1/Nmi/Irf7/Ifih1/Gbp4/Ddx58	7
BP	GO:0046631	alpha-beta T cell activation	15/505	157/23210	1.85268e-06	3.53173e-05	2.49065e-05	Zc3h12a/Tnfsf8/Tcirg1/Socs1/Rsad2/Ptprc/Pnp/Lgals9/Il6/H2-T23/H2-M3/Gadd45g/Cd274/Bcl3/Arg2	15
BP	GO:0002720	positive regulation of cytokine production involved in immune response	9/505	53/23210	1.92642e-06	3.6559e-05	2.57822e-05	Tlr2/Rsad2/Il6/Il1b/H2-T23/H2-M3/Fcer1g/Ddx58/B2m	9
BP	GO:0002369	T cell cytokine production	8/505	40/23210	1.9812e-06	3.72658e-05	2.62806e-05	Tnfrsf1b/Slc11a1/Rsad2/Kdelr1/Il6/Il1b/Ifnb1/B2m	8
BP	GO:0050706	regulation of interleukin-1 beta secretion	8/505	40/23210	1.9812e-06	3.72658e-05	2.62806e-05	Zc3h12a/Tnfaip3/Tlr2/Pml/Ccr5/Ccl3/Casp4/Arg2	8
BP	GO:0045428	regulation of nitric oxide biosynthetic process	10/505	68/23210	2.04229e-06	3.82456e-05	2.69716e-05	Zc3h12a/Tnf/Tlr2/Mmp8/Klrk1/Klf2/Il6/Il1b/H2-M3/Ass1	10
BP	GO:0002366	leukocyte activation involved in immune response	20/505	269/23210	2.05475e-06	3.83102e-05	2.70172e-05	Zc3h12a/Trex1/Tnfaip3/Slc11a1/Sbno2/Ptprc/Milr1/Lgals9/Il6/Ifnb1/H2-M3/Gadd45g/Fgr/Fgl2/Fcer1g/Clec4e/Clec4d/Cd180/Cd177/Bcl3	20
BP	GO:0090026	positive regulation of monocyte chemotaxis	6/505	19/23210	2.19635e-06	4.07716e-05	2.8753e-05	S100a14/Pla2g7/Cxcl17/Cxcl10/Ccr1/Ccl2	6
BP	GO:0018108	peptidyl-tyrosine phosphorylation	22/505	319/23210	2.22455e-06	4.11154e-05	2.89955e-05	Tnf/Socs3/Socs1/Sfrp2/Sfrp1/Sema4d/Samsn1/Ptprc/Ppp2r5b/Parp9/Parp14/Osm/Lif/Lck/Il6/Hck/Fgr/Fgfr3/Fcgr1/Csf2/Bmp6/Adipoq	22
BP	GO:0046427	positive regulation of receptor signaling pathway via JAK-STAT	12/505	102/23210	2.26362e-06	4.16565e-05	2.9377e-05	Tnf/Socs1/Parp9/Parp14/Osm/Lif/Lck/Il6/Il10ra/Fgfr3/Cxcl5/Csf2	12
BP	GO:0002230	positive regulation of defense response to virus by host	7/505	29/23210	2.2819e-06	4.18118e-05	2.94866e-05	Zc3h12a/Tmem173/Stat1/Pml/Parp9/Dtx3l/Ddx58	7
BP	GO:0032637	interleukin-8 production	10/505	69/23210	2.34249e-06	4.27378e-05	3.01396e-05	Tnf/Tlr9/Tlr2/Ptprc/Myd88/Il1b/Ddx58/Cd14/Bcl3/Adipoq	10
BP	GO:0050866	negative regulation of cell activation	17/505	203/23210	2.42261e-06	4.40107e-05	3.10373e-05	Zc3h12a/Tnfaip3/Tff2/Socs1/Slfn1/Sfrp1/Samsn1/Milr1/Lgals9/Lag3/Ifnb1/H2-M3/Fgl2/Cd300lf/Cd274/Bmp4/Arg2	17
BP	GO:0045619	regulation of lymphocyte differentiation	16/505	182/23210	2.54278e-06	4.59973e-05	3.24383e-05	Zc3h12a/Vnn1/Tlr9/Socs1/Sfrp1/Ptprc/Pnp/Lgals9/Lck/Lag3/Il6/Il1b/Ifnb1/H2-M3/Fgl2/Bmp4	16
BP	GO:0002263	cell activation involved in immune response	20/505	273/23210	2.57573e-06	4.63958e-05	3.27193e-05	Zc3h12a/Trex1/Tnfaip3/Slc11a1/Sbno2/Ptprc/Milr1/Lgals9/Il6/Ifnb1/H2-M3/Gadd45g/Fgr/Fgl2/Fcer1g/Clec4e/Clec4d/Cd180/Cd177/Bcl3	20
BP	GO:0018212	peptidyl-tyrosine modification	22/505	322/23210	2.59179e-06	4.64882e-05	3.27845e-05	Tnf/Socs3/Socs1/Sfrp2/Sfrp1/Sema4d/Samsn1/Ptprc/Ppp2r5b/Parp9/Parp14/Osm/Lif/Lck/Il6/Hck/Fgr/Fgfr3/Fcgr1/Csf2/Bmp6/Adipoq	22
BP	GO:0042531	positive regulation of tyrosine phosphorylation of STAT protein	9/505	55/23210	2.65946e-06	4.75015e-05	3.34991e-05	Tnf/Parp9/Parp14/Osm/Lif/Lck/Il6/Fgfr3/Csf2	9
BP	GO:0042098	T cell proliferation	17/505	205/23210	2.76919e-06	4.92545e-05	3.47353e-05	Vcam1/Tnfrsf1b/Slfn1/Slc11a1/Ptprc/Psmb10/Pnp/Lgals9/Il6/Il1b/H2-T23/H2-M3/Ctps/Cd274/Cd209a/Bmp4/Arg2	17
BP	GO:0050691	regulation of defense response to virus by host	8/505	42/23210	2.92678e-06	5.18405e-05	3.6559e-05	Zc3h12a/Tmem173/Stat1/Pml/Parp9/Il1b/Dtx3l/Ddx58	8
BP	GO:0002755	MyD88-dependent toll-like receptor signaling pathway	6/505	20/23210	3.08008e-06	5.43296e-05	3.83144e-05	Tlr9/Tlr2/Tlr13/Myd88/Irf7/Cd300lf	6
BP	GO:0050714	positive regulation of protein secretion	21/505	302/23210	3.31736e-06	5.82732e-05	4.10955e-05	Tnf/Tlr2/Pla2g6/Osm/Mmp8/Lgals9/Il6/Il1b/Ifih1/Hcar2/H2-T23/Glp1r/Fgr/Ddx58/Clec4e/Chia1/Cd274/Cd14/Ccr5/Ccl3/Casp4	21
BP	GO:1903708	positive regulation of hemopoiesis	17/505	208/23210	3.37316e-06	5.88097e-05	4.14738e-05	Vnn1/Tnf/Stat1/Socs1/Ptprc/Pnp/Lif/Lgals9/Lck/Isg15/Inhba/Il6/Il1b/H2-M3/Cxcl1/Ccr1/Ccl3	17
BP	GO:0022408	negative regulation of cell-cell adhesion	16/505	186/23210	3.37557e-06	5.88097e-05	4.14738e-05	Zc3h12a/Tnfaip3/Socs1/Slfn1/Lgals9/Lag3/Il1rn/Ifnb1/H2-M3/Fgl2/Cd274/Bmp6/Bmp4/Ass1/Arg2/Adipoq	16
BP	GO:1904894	positive regulation of receptor signaling pathway via STAT	12/505	106/23210	3.40889e-06	5.91478e-05	4.17123e-05	Tnf/Socs1/Parp9/Parp14/Osm/Lif/Lck/Il6/Il10ra/Fgfr3/Cxcl5/Csf2	12
BP	GO:0010574	regulation of vascular endothelial growth factor production	7/505	31/23210	3.70234e-06	6.39782e-05	4.51188e-05	Il6/Il1b/Hpse/Cxcl17/Ccl2/C3ar1/C3	7
BP	GO:1903531	negative regulation of secretion by cell	18/505	234/23210	4.12258e-06	7.09518e-05	5.00367e-05	Zc3h12a/Tnfrsf1b/Tnfaip3/Tnf/Sfrp1/Rsad2/Pml/Osm/Lif/Lgals9/Irs1/Il6/Il1rn/Il1r2/Il1b/Igfbp3/Arg2/Adipoq	18
BP	GO:0051770	positive regulation of nitric-oxide synthase biosynthetic process	6/505	21/23210	4.23304e-06	7.2559e-05	5.11701e-05	Tlr9/Tlr2/Stat1/Nampt/Ccl20/Ccl2	6
BP	GO:0051222	positive regulation of protein transport	26/505	438/23210	4.39661e-06	7.50601e-05	5.2934e-05	Zc3h12a/Tnf/Tlr2/Sfn/Pla2g6/Osm/Oaz2/Mmp8/Lgals9/Il6/Il1b/Ifih1/Hcar2/H2-T23/Glp1r/Fgr/Ddx58/Clec4e/Chia1/Cd274/Cd14/Ccr5/Ccl3/Ccl2/Casp4/Asph	26
BP	GO:0042108	positive regulation of cytokine biosynthetic process	10/505	74/23210	4.49121e-06	7.63685e-05	5.38567e-05	Tnf/Tlr9/Tlr2/Thbs1/Ptprc/Myd88/Il6/Il1b/Ccl20/Bcl3	10
BP	GO:0042035	regulation of cytokine biosynthetic process	12/505	109/23210	4.5762e-06	7.75036e-05	5.46572e-05	Tnf/Tlr9/Tlr2/Thbs1/Ptprc/Nmi/Myd88/Lag3/Il6/Il1b/Ccl20/Bcl3	12
BP	GO:0051235	maintenance of location	21/505	310/23210	4.98625e-06	8.41132e-05	5.93184e-05	Zc3h12a/Tnf/Sun1/Skp1a/Ptprc/Pml/Msr1/Mest/Lgals9/Lcn2/Lck/Kdelr1/Il1b/Hap1/Glp1r/Dmd/Cxcl10/Ccr5/C3/Atp7b/Asph	21
BP	GO:0051048	negative regulation of secretion	19/505	261/23210	5.01203e-06	8.4214e-05	5.93895e-05	Zc3h12a/Tnfrsf1b/Tnfaip3/Tnf/Tff2/Sfrp1/Rsad2/Pml/Osm/Lif/Lgals9/Irs1/Il6/Il1rn/Il1r2/Il1b/Igfbp3/Arg2/Adipoq	19
BP	GO:0070663	regulation of leukocyte proliferation	18/505	238/23210	5.22418e-06	8.7433e-05	6.16596e-05	Vcam1/Tnfrsf1b/Tlr9/Slfn1/Ptprc/Pnp/Myd88/Lgals9/Il6/Il1b/H2-T23/H2-M3/Cdkn1a/Cd274/Cd209a/Ccl12/Bmp4/Arg2	18
BP	GO:0045580	regulation of T cell differentiation	14/505	150/23210	5.355e-06	8.89503e-05	6.27296e-05	Zc3h12a/Vnn1/Socs1/Ptprc/Pnp/Lgals9/Lck/Lag3/Il6/Il1b/Ifnb1/H2-M3/Fgl2/Bmp4	14
BP	GO:0032874	positive regulation of stress-activated MAPK cascade	15/505	171/23210	5.35669e-06	8.89503e-05	6.27296e-05	Zc3h12a/Xdh/Tnf/Tlr9/Sh3rf2/Myd88/Mmp8/Mlkl/Map2k7/Il1rn/Il1f9/Il1b/Gadd45g/Eif2ak2/Dab2ip	15
BP	GO:0007249	I-kappaB kinase/NF-kappaB signaling	16/505	193/23210	5.43704e-06	8.99332e-05	6.34228e-05	Zc3h12a/Tnip3/Tnfaip3/Tnf/Tmem106a/Tlr9/Tlr2/Stat1/Saa3/Myd88/Il1rn/Il1f9/Il1b/Dab2ip/Bcl3/Adipoq	16
BP	GO:0019724	B cell mediated immunity	19/505	263/23210	5.59646e-06	9.22114e-05	6.50294e-05	Trex1/Tnf/Tcirg1/Ptprc/Myd88/Irf7/H2-T23/H2-M3/Fgl2/Fcgr1/Fcer1g/C4b/C3/C2/C1rb/C1ra/C1qb/C1qa/Bcl3	19
BP	GO:0006809	nitric oxide biosynthetic process	10/505	76/23210	5.74017e-06	9.39859e-05	6.62809e-05	Zc3h12a/Tnf/Tlr2/Mmp8/Klrk1/Klf2/Il6/Il1b/H2-M3/Ass1	10
BP	GO:0070304	positive regulation of stress-activated protein kinase signaling cascade	15/505	172/23210	5.75325e-06	9.39859e-05	6.62809e-05	Zc3h12a/Xdh/Tnf/Tlr9/Sh3rf2/Myd88/Mmp8/Mlkl/Map2k7/Il1rn/Il1f9/Il1b/Gadd45g/Eif2ak2/Dab2ip	15
BP	GO:0010573	vascular endothelial growth factor production	7/505	33/23210	5.79259e-06	9.39859e-05	6.62809e-05	Il6/Il1b/Hpse/Cxcl17/Ccl2/C3ar1/C3	7
BP	GO:0034142	toll-like receptor 4 signaling pathway	7/505	33/23210	5.79259e-06	9.39859e-05	6.62809e-05	Tril/Tnip3/S100a14/Pik3ap1/Dab2ip/Cd14/Acod1	7
BP	GO:0032757	positive regulation of interleukin-8 production	8/505	46/23210	5.99502e-06	9.69005e-05	6.83363e-05	Tnf/Tlr9/Tlr2/Myd88/Il1b/Ddx58/Cd14/Adipoq	8
BP	GO:0051250	negative regulation of lymphocyte activation	14/505	152/23210	6.24895e-06	0.000100622	7.0961e-05	Zc3h12a/Tnfaip3/Socs1/Slfn1/Sfrp1/Samsn1/Lgals9/Lag3/Ifnb1/H2-M3/Fgl2/Cd274/Bmp4/Arg2	14
BP	GO:1903428	positive regulation of reactive oxygen species biosynthetic process	9/505	61/23210	6.46169e-06	0.000103655	7.30999e-05	Tnf/Tlr2/Mmp8/Klrk1/Klf2/Il6/Il1b/H2-M3/Ass1	9
BP	GO:0002888	positive regulation of myeloid leukocyte mediated immunity	8/505	47/23210	7.08835e-06	0.00011328	7.98877e-05	H2-T23/Fgr/Fcgr1/Fcer1g/Ddx58/Cxcl1/Cd177/C3	8
BP	GO:0001911	negative regulation of leukocyte mediated cytotoxicity	6/505	23/23210	7.58867e-06	0.000120822	8.52061e-05	Tap2/Tap1/Ptprc/Lgals9/H2-T23/H2-M3	6
BP	GO:0002440	production of molecular mediator of immune response	22/505	345/23210	7.83679e-06	0.000123967	8.74239e-05	Tril/Trex1/Tnfrsf1b/Tnfaip3/Tnf/Tlr9/Tlr2/Tcirg1/Slc11a1/Samhd1/Rsad2/Ptprc/Kdelr1/Il6/Il1b/Ifnb1/H2-T23/H2-M3/Fgl2/Fcer1g/Ddx58/B2m	22
BP	GO:0050673	epithelial cell proliferation	25/505	425/23210	7.84451e-06	0.000123967	8.74239e-05	Xdh/Wnt10b/Tnfaip3/Tnf/Thbs1/Stat1/Sfrp2/Sfrp1/Sfn/Ptch1/Lrg1/Klf9/Il6/Igfbp3/Ift52/Gpc3/Fgfr3/Dab2ip/Cyp7b1/Ccl2/Ccl12/Ccl11/Bmp6/Bmp4/B2m	25
BP	GO:0045351	type I interferon biosynthetic process	5/505	14/23210	8.13628e-06	0.000128101	9.03397e-05	Tlr9/Nmi/Myd88/Irf9/Irf7	5
BP	GO:1904951	positive regulation of establishment of protein localization	26/505	454/23210	8.32358e-06	0.000130428	9.19808e-05	Zc3h12a/Tnf/Tlr2/Sfn/Pla2g6/Osm/Oaz2/Mmp8/Lgals9/Il6/Il1b/Ifih1/Hcar2/H2-T23/Glp1r/Fgr/Ddx58/Clec4e/Chia1/Cd274/Cd14/Ccr5/Ccl3/Ccl2/Casp4/Asph	26
BP	GO:0032731	positive regulation of interleukin-1 beta production	8/505	48/23210	8.34545e-06	0.000130428	9.19808e-05	Tlr2/Mndal/Ifi211/Ifi205/Ifi204/Ccr5/Ccl3/Casp4	8
BP	GO:0034122	negative regulation of toll-like receptor signaling pathway	7/505	35/23210	8.78121e-06	0.000136237	9.60771e-05	Trim30a/Tnfaip3/Tlr9/Pik3ap1/Dab2ip/Cd300lf/Acod1	7
BP	GO:1990774	tumor necrosis factor secretion	7/505	35/23210	8.78121e-06	0.000136237	9.60771e-05	Zc3h12a/Tmem106a/Tlr2/Mmp8/Ifih1/Ddx58/Arg2	7
BP	GO:0042063	gliogenesis	21/505	323/23210	9.36918e-06	0.000144831	0.000102138	Vcan/Tspan2/Tnfrsf1b/Tnf/Tlr2/Syne2/Sun1/S100a9/S100a8/Lif/Il6/Il1b/Fgfr3/Dmd/Dab2ip/Ccl3/Ccl2/Ccl12/C1qa/Bmp4/B4galt5	21
BP	GO:0050670	regulation of lymphocyte proliferation	17/505	225/23210	9.62959e-06	0.000148317	0.000104596	Vcam1/Tnfrsf1b/Tlr9/Slfn1/Ptprc/Pnp/Myd88/Lgals9/Il6/Il1b/H2-T23/H2-M3/Cdkn1a/Cd274/Cd209a/Bmp4/Arg2	17
BP	GO:2000116	regulation of cysteine-type endopeptidase activity	17/505	226/23210	1.02076e-05	0.000156651	0.000110474	Xdh/Tnf/Thbs1/Stat1/Sfrp2/Sfn/S100a9/S100a8/Psmb9/Por/Pml/Mefv/Lck/Il6/Dpep1/Casp4/Asph	17
BP	GO:0032944	regulation of mononuclear cell proliferation	17/505	227/23210	1.08164e-05	0.000165398	0.000116642	Vcam1/Tnfrsf1b/Tlr9/Slfn1/Ptprc/Pnp/Myd88/Lgals9/Il6/Il1b/H2-T23/H2-M3/Cdkn1a/Cd274/Cd209a/Bmp4/Arg2	17
BP	GO:0071622	regulation of granulocyte chemotaxis	8/505	50/23210	1.14297e-05	0.000173527	0.000122375	Thbs1/Sell/S100a14/Il1b/Cxcr2/Cxcl17/Ccl2/C3ar1	8
BP	GO:0071675	regulation of mononuclear cell migration	8/505	50/23210	1.14297e-05	0.000173527	0.000122375	Thbs1/S100a14/Pla2g7/Cxcl17/Cxcl10/Ccr1/Ccl2/C3ar1	8
BP	GO:0002702	positive regulation of production of molecular mediator of immune response	11/505	100/23210	1.14862e-05	0.000173765	0.000122542	Tlr9/Tlr2/Rsad2/Ptprc/Il6/Il1b/H2-T23/H2-M3/Fcer1g/Ddx58/B2m	11
BP	GO:0097191	extrinsic apoptotic signaling pathway	17/505	229/23210	1.21324e-05	0.000182809	0.00012892	Tnfrsf1b/Tnfaip3/Tnf/Thbs1/Siglec1/Sfrp2/Sfrp1/Ptprc/Pml/Lcn2/Inhba/Il1b/Fgfr3/Dab2ip/Csf2/Bmp4/Atf3	17
BP	GO:2001235	positive regulation of apoptotic signaling pathway	15/505	183/23210	1.21878e-05	0.000182809	0.00012892	Thbs1/Siglec1/Sfrp1/S100a9/S100a8/Ptprc/Pml/Pla2g6/Osm/Lck/Inhba/Ifnb1/Daxx/Dab2ip/Atf3	15
BP	GO:0050921	positive regulation of chemotaxis	13/505	140/23210	1.2213e-05	0.000182809	0.00012892	Thbs1/Sell/S100a14/Pla2g7/Il1b/Cxcr2/Cxcl17/Cxcl13/Cxcl10/Ccr1/Ccl4/Ccl2/C3ar1	13
BP	GO:0010575	positive regulation of vascular endothelial growth factor production	6/505	25/23210	1.28303e-05	0.00018938	0.000133555	Il6/Il1b/Hpse/Cxcl17/C3ar1/C3	6
BP	GO:0034114	regulation of heterotypic cell-cell adhesion	6/505	25/23210	1.28303e-05	0.00018938	0.000133555	Tnfaip3/Tnf/Lck/Il1rn/Il1b/Adipoq	6
BP	GO:0060338	regulation of type I interferon-mediated signaling pathway	6/505	25/23210	1.28303e-05	0.00018938	0.000133555	Zbp1/Trex1/Samhd1/Nlrc5/Irf7/Adar	6
BP	GO:0071677	positive regulation of mononuclear cell migration	6/505	25/23210	1.28303e-05	0.00018938	0.000133555	S100a14/Pla2g7/Cxcl17/Cxcl10/Ccr1/Ccl2	6
BP	GO:0002753	cytoplasmic pattern recognition receptor signaling pathway	7/505	37/23210	1.29481e-05	0.000190458	0.000134315	Tnfaip3/Tmem173/Irgm2/Ifih1/Dhx58/Ddx60/Ddx58	7
BP	GO:0002886	regulation of myeloid leukocyte mediated immunity	9/505	67/23210	1.4195e-05	0.000207986	0.000146676	H2-T23/Fgr/Fcgr1/Fcer1g/Ddx58/Cxcl5/Cxcl1/Cd177/C3	9
BP	GO:0045667	regulation of osteoblast differentiation	13/505	142/23210	1.42376e-05	0.000207986	0.000146676	Wnt10b/Tnn/Tnf/Tcirg1/Sfrp2/Sfrp1/Sema4d/Ptch1/Il6/Ifi204/Gdf10/Bmp6/Bmp4	13
BP	GO:0032872	regulation of stress-activated MAPK cascade	17/505	232/23210	1.4375e-05	0.000209275	0.000147585	Zc3h12a/Xdh/Tnf/Tlr9/Sh3rf2/Sfrp2/Sfrp1/Myd88/Mmp8/Mlkl/Map2k7/Il1rn/Il1f9/Il1b/Gadd45g/Eif2ak2/Dab2ip	17
BP	GO:0006914	autophagy	23/505	386/23210	1.46891e-05	0.000212393	0.000149784	Zc3h12a/Vmp1/Trim30a/Trim21/Tnfaip3/Tmem173/Tlr9/Tlr2/Tcirg1/Spata18/S100a9/S100a8/Nampt/Mefv/Irgm2/Irgm1/Irf8/Il10ra/Iigp1/Hap1/Ctsa/5330417C22Rik/1600014C10Rik	23
BP	GO:0061919	process utilizing autophagic mechanism	23/505	386/23210	1.46891e-05	0.000212393	0.000149784	Zc3h12a/Vmp1/Trim30a/Trim21/Tnfaip3/Tmem173/Tlr9/Tlr2/Tcirg1/Spata18/S100a9/S100a8/Nampt/Mefv/Irgm2/Irgm1/Irf8/Il10ra/Iigp1/Hap1/Ctsa/5330417C22Rik/1600014C10Rik	23
BP	GO:0019722	calcium-mediated signaling	16/505	209/23210	1.48774e-05	0.000214386	0.000151189	Vcam1/Tnf/Tff2/Ptprc/Irgm2/Hap1/Dmpk/Dmd/Cxcr2/Ccrl2/Ccr5/Ccr1/Ccl4/Ccl20/Asph/Ackr4	16
BP	GO:0051403	stress-activated MAPK cascade	18/505	257/23210	1.49795e-05	0.000215128	0.000151713	Zc3h12a/Xdh/Tnf/Tlr9/Sh3rf2/Sfrp2/Sfrp1/Myd88/Mmp8/Mlkl/Map2k7/Il1rn/Il1f9/Il1b/Gadd45g/Fgfr3/Eif2ak2/Dab2ip	18
BP	GO:0030278	regulation of ossification	17/505	233/23210	1.52009e-05	0.000217572	0.000153436	Wnt10b/Tnn/Tnf/Tcirg1/Sfrp2/Sfrp1/Sema4d/Rsad2/Ptch1/Isg15/Il6/Ifi204/Gdf10/Fgfr3/Ccr1/Bmp6/Bmp4	17
BP	GO:1903426	regulation of reactive oxygen species biosynthetic process	11/505	103/23210	1.52566e-05	0.000217637	0.000153482	Zc3h12a/Tnf/Tlr2/Mmp8/Klrk1/Klf2/Il6/Il1b/H2-M3/Ass1/Arg2	11
BP	GO:0070302	regulation of stress-activated protein kinase signaling cascade	17/505	234/23210	1.60688e-05	0.000228456	0.000161112	Zc3h12a/Xdh/Tnf/Tlr9/Sh3rf2/Sfrp2/Sfrp1/Myd88/Mmp8/Mlkl/Map2k7/Il1rn/Il1f9/Il1b/Gadd45g/Eif2ak2/Dab2ip	17
BP	GO:0051767	nitric-oxide synthase biosynthetic process	6/505	26/23210	1.6374e-05	0.000230483	0.000162542	Tlr9/Tlr2/Stat1/Nampt/Ccl20/Ccl2	6
BP	GO:0051769	regulation of nitric-oxide synthase biosynthetic process	6/505	26/23210	1.6374e-05	0.000230483	0.000162542	Tlr9/Tlr2/Stat1/Nampt/Ccl20/Ccl2	6
BP	GO:0090025	regulation of monocyte chemotaxis	6/505	26/23210	1.6374e-05	0.000230483	0.000162542	S100a14/Pla2g7/Cxcl17/Cxcl10/Ccr1/Ccl2	6
BP	GO:0016064	immunoglobulin mediated immune response	18/505	259/23210	1.66292e-05	0.000233303	0.00016453	Trex1/Tnf/Tcirg1/Ptprc/Myd88/Irf7/H2-T23/Fgl2/Fcgr1/Fcer1g/C4b/C3/C2/C1rb/C1ra/C1qb/C1qa/Bcl3	18
BP	GO:0042136	neurotransmitter biosynthetic process	11/505	104/23210	1.67317e-05	0.000233969	0.000165	Zc3h12a/Tnf/Tlr2/Mmp8/Klrk1/Klf2/Il6/Il1b/H2-M3/Gch1/Ass1	11
BP	GO:0006909	phagocytosis	21/505	336/23210	1.69792e-05	0.000236651	0.000166891	Trex1/Tnf/Tlr2/Thbs1/Slc11a1/Sirpb1a/Rab20/Ptprc/Myd88/Msr1/Irf8/Il1b/Hck/Fgr/Fcgr1/Fcer1g/Cd300lf/Ccl2/C3/C2/Adipoq	21
BP	GO:0002673	regulation of acute inflammatory response	8/505	53/23210	1.78215e-05	0.000246773	0.00017403	Tnf/Il6/Il1b/H2-T23/Fcgr1/Fcer1g/Ccr5/C3	8
BP	GO:0034113	heterotypic cell-cell adhesion	8/505	53/23210	1.78215e-05	0.000246773	0.00017403	Vcam1/Tnfaip3/Tnf/Ptprc/Lck/Il1rn/Il1b/Adipoq	8
BP	GO:1903532	positive regulation of secretion by cell	26/505	477/23210	1.96373e-05	0.000271033	0.000191138	Tnf/Tlr2/Pla2g6/Osm/Mmp8/Lif/Lgals9/Irs1/Il6/Il1b/Ifih1/Hcar2/H2-T23/Glp1r/Fgr/Fcer1g/Ddx58/Clec4e/Chia1/Cd274/Cd177/Cd14/Ccr5/Ccl3/Casp4/Bmp6	26
BP	GO:0042133	neurotransmitter metabolic process	13/505	147/23210	2.06397e-05	0.000283406	0.000199864	Zc3h12a/Tnf/Tmem106a/Tlr2/Por/Mmp8/Klrk1/Klf2/Il6/Il1b/H2-M3/Gch1/Ass1	13
BP	GO:0031342	negative regulation of cell killing	6/505	27/23210	2.06671e-05	0.000283406	0.000199864	Tap2/Tap1/Ptprc/Lgals9/H2-T23/H2-M3	6
BP	GO:0045637	regulation of myeloid cell differentiation	16/505	215/23210	2.11245e-05	0.000288746	0.00020363	Wdr61/Tnf/Stat1/Spi1/Sfrp1/Lif/Isg15/Inhba/Ifnb1/Fgfr3/Csf3r/Cldn18/Ccr1/Ccl3/B2m/Adipoq	16
BP	GO:0030225	macrophage differentiation	7/505	40/23210	2.21618e-05	0.000301954	0.000212945	Tspan2/Tlr2/Spi1/Lif/Csf2/Bmp4/Adipoq	7
BP	GO:0009896	positive regulation of catabolic process	24/505	424/23210	2.22921e-05	0.00030276	0.000213513	Zc3h12a/Trim30a/Trim21/Tnfrsf1b/Tnfaip3/Tnf/Tmem173/Tlr9/Tlr2/Sh3rf2/Pnpt1/Oaz2/Mefv/Kcne2/Irs1/Irgm2/Irgm1/Il6/Il1b/Igfbp3/Gpc3/Dtx3l/Dab2ip/5330417C22Rik	24
BP	GO:0042129	regulation of T cell proliferation	14/505	170/23210	2.24409e-05	0.00030381	0.000214253	Vcam1/Tnfrsf1b/Slfn1/Ptprc/Pnp/Lgals9/Il6/Il1b/H2-T23/H2-M3/Cd274/Cd209a/Bmp4/Arg2	14
BP	GO:0002285	lymphocyte activation involved in immune response	15/505	193/23210	2.29154e-05	0.000309248	0.000218088	Zc3h12a/Tnfaip3/Slc11a1/Ptprc/Lgals9/Il6/Ifnb1/H2-M3/Gadd45g/Fgl2/Fcer1g/Clec4e/Clec4d/Cd180/Bcl3	15
BP	GO:0050732	negative regulation of peptidyl-tyrosine phosphorylation	8/505	55/23210	2.35678e-05	0.000317046	0.000223588	Socs3/Socs1/Sfrp2/Sfrp1/Sema4d/Samsn1/Ptprc/Parp14	8
BP	GO:0002922	positive regulation of humoral immune response	5/505	17/23210	2.38245e-05	0.000319488	0.00022531	Tnf/Ptprc/Il1b/C3/Acod1	5
BP	GO:0006469	negative regulation of protein kinase activity	15/505	194/23210	2.43488e-05	0.000325493	0.000229545	Wars/Tnfaip3/Sfrp2/Sfrp1/Ptprc/Il6/Il1b/Gadd45g/Fabp4/Dusp2/Dab2ip/Cdkn1a/Bmp4/Adipoq/Adar	15
BP	GO:0035690	cellular response to drug	24/505	427/23210	2.49777e-05	0.000332853	0.000234735	Zc3h12a/Trex1/Tnfaip3/Tnf/Tlr9/Thbs1/Sfrp1/Ly6e/Lcn2/Klf9/Kcne2/Il6/Il1b/Ifnb1/Gstm1/Dpep1/Daxx/Cd69/Ccl7/Ccl4/Bmp4/B2m/Adipoq/Acod1	24
BP	GO:0002507	tolerance induction	6/505	28/23210	2.58225e-05	0.000343036	0.000241916	Tnfaip3/H2-T23/H2-M3/Cd274/C3ar1/Acod1	6
BP	GO:0009636	response to toxic substance	21/505	349/23210	2.97617e-05	0.000394134	0.000277952	Zc3h12a/Tnfaip3/Tnf/Pon1/Mt2/Mt1/Lcn2/Lck/Inmt/Il6/Gsta3/Gch1/Ephx1/Eif2ak2/Daxx/Ccl7/Ccl4/B2m/Ass1/Apobec1/Aldh1a1	21
BP	GO:1903038	negative regulation of leukocyte cell-cell adhesion	12/505	131/23210	3.0102e-05	0.000397403	0.000280257	Zc3h12a/Socs1/Slfn1/Lgals9/Lag3/Ifnb1/H2-M3/Fgl2/Cd274/Bmp4/Ass1/Arg2	12
BP	GO:0051348	negative regulation of transferase activity	17/505	246/23210	3.05107e-05	0.000401551	0.000283182	Wars/Tnfaip3/Sfrp2/Sfrp1/Ptprc/Pml/Il6/Il1b/Gadd45g/Fabp4/Dusp2/Dtx3l/Dab2ip/Cdkn1a/Bmp4/Adipoq/Adar	17
BP	GO:0010950	positive regulation of endopeptidase activity	13/505	153/23210	3.1543e-05	0.000413855	0.000291859	Xdh/Tnf/Stat1/Sfrp2/S100a9/S100a8/Psme2/Psme1/Pml/Mefv/Lck/Casp4/Asph	13
BP	GO:0038093	Fc receptor signaling pathway	5/505	18/23210	3.23989e-05	0.00042341	0.000298598	Ptprc/Pigr/Fcer1g/Clec4e/Clec4d	5
BP	GO:0071887	leukocyte apoptotic process	12/505	132/23210	3.24704e-05	0.00042341	0.000298598	Siglec1/Pnp/Kdelr1/Il6/Hsh2d/Hcar2/Fcer1g/Cxcr2/Cd274/Ccr5/Bmp4/Arg2	12
BP	GO:0010035	response to inorganic substance	26/505	494/23210	3.55373e-05	0.000461985	0.000325802	Zc3h12a/Xdh/Trex1/Tnfaip3/Tnf/Thbs1/Tcirg1/Spag16/Ptch1/Pon1/Mt2/Mt1/Lcn2/Lck/Junb/Il6/Gch1/Fabp4/Daxx/Cyp2a5/Bmp6/B2m/Atp7b/Ass1/Asph/Apobec1	26
BP	GO:0002286	T cell activation involved in immune response	11/505	113/23210	3.65985e-05	0.00047433	0.000334507	Zc3h12a/Slc11a1/Il6/Ifnb1/H2-M3/Gadd45g/Fgl2/Fcer1g/Clec4e/Clec4d/Bcl3	11
BP	GO:0002698	negative regulation of immune effector process	12/505	134/23210	3.76965e-05	0.000487075	0.000343496	Zc3h12a/Tnfaip3/Tnf/Tap2/Tap1/Ptprc/Lgals9/Ifnb1/H2-T23/H2-M3/Fgl2/Dhx58	12
BP	GO:0002724	regulation of T cell cytokine production	6/505	30/23210	3.92242e-05	0.000505279	0.000356334	Tnfrsf1b/Rsad2/Il6/Il1b/Ifnb1/B2m	6
BP	GO:0031331	positive regulation of cellular catabolic process	21/505	356/23210	3.97463e-05	0.00050934	0.000359197	Zc3h12a/Trim21/Tnfrsf1b/Tnfaip3/Tnf/Tmem173/Tlr9/Tlr2/Sh3rf2/Pnpt1/Mefv/Kcne2/Irs1/Irgm2/Irgm1/Il6/Il1b/Igfbp3/Dtx3l/Dab2ip/5330417C22Rik	21
BP	GO:0032613	interleukin-10 production	8/505	59/23210	3.97791e-05	0.00050934	0.000359197	Tlr9/Tlr2/Mmp8/Lgals9/Isg15/Fcer1g/Cd274/Bcl3	8
BP	GO:0032621	interleukin-18 production	4/505	10/23210	4.19089e-05	0.000534999	0.000377293	Tnf/Tlr9/Tlr2/Gbp5	4
BP	GO:0051701	interaction with host	11/505	115/23210	4.30813e-05	0.000548005	0.000386465	Trim30a/Trim21/Tmprss2/Tlr2/Pml/Irgm2/Irgm1/Ifitm6/Ifitm3/Ifitm1/Ccr5	11
BP	GO:0045953	negative regulation of natural killer cell mediated cytotoxicity	5/505	19/23210	4.31855e-05	0.000548005	0.000386465	Tap2/Tap1/Lgals9/H2-T23/H2-M3	5
BP	GO:0051224	negative regulation of protein transport	15/505	204/23210	4.36605e-05	0.000552384	0.000389553	Zc3h12a/Tnfaip3/Tnf/Sfrp1/Rsad2/Pml/Lgals9/Irs1/Il6/Il1r2/Il1b/Gbp4/Arg2/Apod/Adipoq	15
BP	GO:0032729	positive regulation of interferon-gamma production	9/505	77/23210	4.41973e-05	0.000557515	0.000393171	Tnf/Tlr9/Slc11a1/Klrk1/Irf8/Il1b/H2-M3/Cd14/Bcl3	9
BP	GO:2001236	regulation of extrinsic apoptotic signaling pathway	13/505	161/23210	5.37043e-05	0.000675435	0.000476331	Tnfaip3/Tnf/Thbs1/Siglec1/Sfrp2/Sfrp1/Ptprc/Pml/Inhba/Il1b/Csf2/Bmp4/Atf3	13
BP	GO:0002577	regulation of antigen processing and presentation	5/505	20/23210	5.6554e-05	0.000704579	0.000496884	Thbs1/Tapbpl/Tap2/Slc11a1/Fgl2	5
BP	GO:0002716	negative regulation of natural killer cell mediated immunity	5/505	20/23210	5.6554e-05	0.000704579	0.000496884	Tap2/Tap1/Lgals9/H2-T23/H2-M3	5
BP	GO:0048245	eosinophil chemotaxis	5/505	20/23210	5.6554e-05	0.000704579	0.000496884	Ccl7/Ccl4/Ccl2/Ccl12/Ccl11	5
BP	GO:0002707	negative regulation of lymphocyte mediated immunity	7/505	46/23210	5.68503e-05	0.000704579	0.000496884	Tap2/Tap1/Ptprc/Lgals9/Ifnb1/H2-T23/H2-M3	7
BP	GO:0072604	interleukin-6 secretion	7/505	46/23210	5.68503e-05	0.000704579	0.000496884	Zc3h12a/Tnf/Tmem106a/Lgals9/Il1b/Ifih1/Ddx58	7
BP	GO:0010952	positive regulation of peptidase activity	13/505	162/23210	5.72544e-05	0.000707525	0.000498962	Xdh/Tnf/Stat1/Sfrp2/S100a9/S100a8/Psme2/Psme1/Pml/Mefv/Lck/Casp4/Asph	13
BP	GO:1904950	negative regulation of establishment of protein localization	15/505	209/23210	5.76109e-05	0.000709867	0.000500613	Zc3h12a/Tnfaip3/Tnf/Sfrp1/Rsad2/Pml/Lgals9/Irs1/Il6/Il1r2/Il1b/Gbp4/Arg2/Apod/Adipoq	15
BP	GO:0050868	negative regulation of T cell activation	11/505	119/23210	5.90555e-05	0.000725564	0.000511683	Zc3h12a/Socs1/Slfn1/Lgals9/Lag3/Ifnb1/H2-M3/Fgl2/Cd274/Bmp4/Arg2	11
BP	GO:0002444	myeloid leukocyte mediated immunity	10/505	99/23210	6.00134e-05	0.000735208	0.000518484	Milr1/H2-T23/Fgr/Fcgr1/Fcer1g/Ddx58/Cxcl5/Cxcl1/Cd177/C3	10
BP	GO:0048660	regulation of smooth muscle cell proliferation	13/505	163/23210	6.10067e-05	0.000745229	0.000525551	Tnfaip3/Tnf/Thbs1/Stat1/Nampt/Myd88/Il6/Igfbp3/Cdkn1a/C3ar1/Bmp4/Apod/Adipoq	13
BP	GO:0051090	regulation of DNA-binding transcription factor activity	22/505	396/23210	6.40642e-05	0.000780335	0.000550309	Zc3h12a/Wnt10b/Trim21/Trim14/Tnfaip3/Tnf/Tmem173/Tlr9/Tlr2/Ptch1/Ppp2r5b/Pim1/Parp10/Nlrc5/Myd88/Il6/Il1b/Hck/Eif2ak2/Ddx58/Dab2ip/Acod1	22
BP	GO:1901339	regulation of store-operated calcium channel activity	4/505	11/23210	6.47242e-05	0.000786122	0.00055439	Stim2/Pla2g6/Bmp4/Asph	4
BP	GO:1901342	regulation of vasculature development	20/505	341/23210	6.53371e-05	0.000789881	0.000557041	Zc3h12a/Xdh/Wars/Thbs1/Stat1/Sfrp2/Pml/Lrg1/Lif/Klf2/Il1b/H2-M3/Dab2ip/Cxcr2/Cxcl10/Ccl2/Ccl11/C3ar1/C3/Bmp4	20
BP	GO:0035710	CD4-positive, alpha-beta T cell activation	10/505	100/23210	6.54053e-05	0.000789881	0.000557041	Zc3h12a/Tcirg1/Socs1/Rsad2/Lgals9/Il6/Gadd45g/Cd274/Bcl3/Arg2	10
BP	GO:0046328	regulation of JNK cascade	14/505	188/23210	6.79602e-05	0.00081841	0.00057716	Tnf/Tlr9/Sh3rf2/Sfrp2/Sfrp1/Myd88/Mmp8/Mlkl/Map2k7/Il1rn/Il1f9/Il1b/Gadd45g/Dab2ip	14
BP	GO:1903409	reactive oxygen species biosynthetic process	11/505	121/23210	6.87886e-05	0.000824352	0.000581351	Zc3h12a/Tnf/Tlr2/Mmp8/Klrk1/Klf2/Il6/Il1b/H2-M3/Ass1/Arg2	11
BP	GO:0043122	regulation of I-kappaB kinase/NF-kappaB signaling	13/505	165/23210	6.91564e-05	0.000824352	0.000581351	Zc3h12a/Tnip3/Tnfaip3/Tnf/Tmem106a/Tlr9/Stat1/Myd88/Il1rn/Il1f9/Il1b/Dab2ip/Adipoq	13
BP	GO:0046596	regulation of viral entry into host cell	6/505	33/23210	6.92293e-05	0.000824352	0.000581351	Trim30a/Trim21/Tmprss2/Ifitm6/Ifitm3/Ifitm1	6
BP	GO:1904467	regulation of tumor necrosis factor secretion	6/505	33/23210	6.92293e-05	0.000824352	0.000581351	Zc3h12a/Tlr2/Mmp8/Ifih1/Ddx58/Arg2	6
BP	GO:0046330	positive regulation of JNK cascade	12/505	143/23210	7.12686e-05	0.000843629	0.000594945	Tnf/Tlr9/Sh3rf2/Myd88/Mmp8/Mlkl/Map2k7/Il1rn/Il1f9/Il1b/Gadd45g/Dab2ip	12
BP	GO:1905952	regulation of lipid localization	12/505	143/23210	7.12686e-05	0.000843629	0.000594945	Zc3h12a/Thbs1/Ptch1/Pon1/Pla2g6/Msr1/Mest/Il1b/Igfbp3/C3/Bmp6/Adipoq	12
BP	GO:0050920	regulation of chemotaxis	15/505	213/23210	7.14436e-05	0.000843629	0.000594945	Thbs1/Sema4d/Sell/S100a14/Pla2g7/Il1b/Cxcr2/Cxcl17/Cxcl13/Cxcl10/Ccr1/Ccl4/Ccl2/Ccl12/C3ar1	15
BP	GO:0002863	positive regulation of inflammatory response to antigenic stimulus	5/505	21/23210	7.29043e-05	0.000858494	0.000605428	Tnf/H2-T23/Fcgr1/Fcer1g/C3	5
BP	GO:0031098	stress-activated protein kinase signaling cascade	18/505	290/23210	7.33048e-05	0.000860825	0.000607072	Zc3h12a/Xdh/Tnf/Tlr9/Sh3rf2/Sfrp2/Sfrp1/Myd88/Mmp8/Mlkl/Map2k7/Il1rn/Il1f9/Il1b/Gadd45g/Fgfr3/Eif2ak2/Dab2ip	18
BP	GO:0033673	negative regulation of kinase activity	15/505	214/23210	7.53254e-05	0.000879708	0.000620389	Wars/Tnfaip3/Sfrp2/Sfrp1/Ptprc/Il6/Il1b/Gadd45g/Fabp4/Dusp2/Dab2ip/Cdkn1a/Bmp4/Adipoq/Adar	15
BP	GO:0010862	positive regulation of pathway-restricted SMAD protein phosphorylation	7/505	48/23210	7.53267e-05	0.000879708	0.000620389	Rbpms/Lgals9/Inhba/Gdf10/Bmp6/Bmp4/Bmp3	7
BP	GO:1902106	negative regulation of leukocyte differentiation	10/505	102/23210	7.74328e-05	0.000901826	0.000635987	Zc3h12a/Socs1/Sfrp1/Lag3/Ifnb1/H2-M3/Fgl2/Cldn18/Bmp4/Adipoq	10
BP	GO:0150076	neuroinflammatory response	8/505	65/23210	8.07944e-05	0.000938407	0.000661784	Tnfrsf1b/Tnf/Tlr9/Tlr2/Nampt/Mmp8/Il1b/C1qa	8
BP	GO:0048659	smooth muscle cell proliferation	13/505	168/23210	8.31479e-05	0.000960494	0.00067736	Tnfaip3/Tnf/Thbs1/Stat1/Nampt/Myd88/Il6/Igfbp3/Cdkn1a/C3ar1/Bmp4/Apod/Adipoq	13
BP	GO:1902107	positive regulation of leukocyte differentiation	13/505	168/23210	8.31479e-05	0.000960494	0.00067736	Vnn1/Tnf/Socs1/Ptprc/Pnp/Lif/Lgals9/Lck/Il6/Il1b/H2-M3/Ccr1/Ccl3	13
BP	GO:0010038	response to metal ion	17/505	267/23210	8.46769e-05	0.000975505	0.000687947	Xdh/Thbs1/Tcirg1/Spag16/Mt2/Mt1/Lck/Junb/Fabp4/Daxx/Cyp2a5/Bmp6/B2m/Atp7b/Ass1/Asph/Apobec1	17
BP	GO:0022409	positive regulation of cell-cell adhesion	16/505	242/23210	8.76268e-05	0.00100676	0.000709989	Vnn1/Vcam1/Tnf/Socs1/Ptprc/Pnp/Lgals9/Lck/Il6/Il1b/H2-T23/H2-M3/Cxcl13/Cd274/Ccr5/Ccl2	16
BP	GO:0035457	cellular response to interferon-alpha	4/505	12/23210	9.54178e-05	0.00109332	0.000771031	Ifit3/Ifit2/Ifit1/Ifi204	4
BP	GO:0032733	positive regulation of interleukin-10 production	6/505	35/23210	9.77886e-05	0.00111448	0.000785952	Tlr9/Tlr2/Lgals9/Fcer1g/Cd274/Bcl3	6
BP	GO:0062208	positive regulation of pattern recognition receptor signaling pathway	6/505	35/23210	9.77886e-05	0.00111448	0.000785952	Tlr9/Tlr2/Rsad2/Pik3ap1/Dhx58/Ddx60	6
BP	GO:0050710	negative regulation of cytokine secretion	8/505	67/23210	0.000100518	0.00114034	0.000804191	Zc3h12a/Tnfaip3/Tnf/Pml/Lgals9/Il6/Il1r2/Arg2	8
BP	GO:0050731	positive regulation of peptidyl-tyrosine phosphorylation	14/505	195/23210	0.000100594	0.00114034	0.000804191	Tnf/Sema4d/Ptprc/Parp9/Parp14/Osm/Lif/Lck/Il6/Fgfr3/Fcgr1/Csf2/Bmp6/Adipoq	14
BP	GO:0045862	positive regulation of proteolysis	19/505	325/23210	0.000103139	0.00116608	0.000822344	Zc3h12a/Xdh/Tnfrsf1b/Tnf/Stat1/Sh3rf2/Sfrp2/S100a9/S100a8/Psme2/Psme1/Pml/Mefv/Lck/Kcne2/Il1b/Dab2ip/Casp4/Asph	19
BP	GO:0050728	negative regulation of inflammatory response	12/505	149/23210	0.000105856	0.00119362	0.000841766	Zc3h12a/Tnfrsf1b/Tnfaip3/Tff2/Socs3/Mefv/Lgals9/Il1r2/Cxcl17/Apod/Adipoq/Acod1	12
BP	GO:1901343	negative regulation of vasculature development	11/505	128/23210	0.000114433	0.00128692	0.000907565	Xdh/Thbs1/Stat1/Pml/Lif/Klf2/H2-M3/Dab2ip/Cxcl10/Ccl2/Bmp4	11
BP	GO:0032727	positive regulation of interferon-alpha production	5/505	23/23210	0.000116299	0.00130102	0.000917505	Tlr9/Stat1/Irf7/Ifih1/Ddx58	5
BP	GO:0039528	cytoplasmic pattern recognition receptor signaling pathway in response to virus	5/505	23/23210	0.000116299	0.00130102	0.000917505	Tmem173/Ifih1/Dhx58/Ddx60/Ddx58	5
BP	GO:0030522	intracellular receptor signaling pathway	14/505	198/23210	0.000118297	0.0013199	0.000930818	Tnfaip3/Tmem173/Sfrp1/Pml/Pim1/Klf9/Irgm2/Ifih1/Dhx58/Ddx60/Ddx58/Daxx/Cyp7b1/Calcoco1	14
BP	GO:2001233	regulation of apoptotic signaling pathway	22/505	414/23210	0.000121989	0.00135753	0.000957357	Vnn1/Tnfaip3/Tnf/Thbs1/Siglec1/Sfrp2/Sfrp1/S100a9/S100a8/Ptprc/Pml/Pla2g6/Osm/Lck/Inhba/Il1b/Ifnb1/Daxx/Dab2ip/Csf2/Bmp4/Atf3	22
BP	GO:0001936	regulation of endothelial cell proliferation	11/505	129/23210	0.000122695	0.00136182	0.000960382	Xdh/Tnf/Thbs1/Stat1/Lrg1/Fgfr3/Ccl2/Ccl12/Ccl11/Bmp6/Bmp4	11
BP	GO:2000106	regulation of leukocyte apoptotic process	10/505	108/23210	0.000125369	0.00138787	0.000978754	Siglec1/Pnp/Hsh2d/Hcar2/Fcer1g/Cxcr2/Cd274/Ccr5/Bmp4/Arg2	10
BP	GO:0050709	negative regulation of protein secretion	12/505	152/23210	0.000127988	0.00141318	0.000996608	Zc3h12a/Tnfaip3/Tnf/Sfrp1/Rsad2/Pml/Lgals9/Irs1/Il6/Il1r2/Il1b/Arg2	12
BP	GO:0002262	myeloid cell homeostasis	13/505	176/23210	0.000133041	0.00145781	0.00102808	Stat1/Spi1/Klf2/Isg15/Inhba/Il6/Hcar2/Fcer1g/Cxcr2/Ccl2/Bmp4/B2m/Adar	13
BP	GO:0002696	positive regulation of leukocyte activation	23/505	446/23210	0.00013417	0.00145781	0.00102808	Vnn1/Vcam1/Tlr9/Thbs1/Socs1/Ptprc/Pnp/Myd88/Mmp8/Lgals9/Lck/Klrk1/Il6/Il1b/H2-T23/H2-M3/Fgr/Fcer1g/Clec4d/Cdkn1a/Cd274/Cd177/Ccl2	23
BP	GO:0033028	myeloid cell apoptotic process	6/505	37/23210	0.000134999	0.00145781	0.00102808	Il6/Hcar2/Fcer1g/Cxcr2/Ccr5/Adipoq	6
BP	GO:0045684	positive regulation of epidermis development	6/505	37/23210	0.000134999	0.00145781	0.00102808	Wnt10b/Tnf/Sfn/Ptch1/Hpse/Bmp4	6
BP	GO:0001660	fever generation	4/505	13/23210	0.000135459	0.00145781	0.00102808	Tnf/Il1rn/Il1b/Ccr5	4
BP	GO:0038094	Fc-gamma receptor signaling pathway	4/505	13/23210	0.000135459	0.00145781	0.00102808	Ptprc/Fcer1g/Clec4e/Clec4d	4
BP	GO:0050711	negative regulation of interleukin-1 secretion	4/505	13/23210	0.000135459	0.00145781	0.00102808	Zc3h12a/Tnfaip3/Pml/Il1r2	4
BP	GO:0060339	negative regulation of type I interferon-mediated signaling pathway	4/505	13/23210	0.000135459	0.00145781	0.00102808	Trex1/Samhd1/Nlrc5/Adar	4
BP	GO:0071280	cellular response to copper ion	4/505	13/23210	0.000135459	0.00145781	0.00102808	Mt2/Mt1/Daxx/Atp7b	4
BP	GO:1900225	regulation of NLRP3 inflammasome complex assembly	4/505	13/23210	0.000135459	0.00145781	0.00102808	Trim30a/Mefv/Gbp5/Eif2ak2	4
BP	GO:0033674	positive regulation of kinase activity	24/505	476/23210	0.000135825	0.00145806	0.00102825	Tnf/Tlr9/Thbs1/Socs1/Slc11a1/Ptprc/Pim1/Mlkl/Map2k7/Irs1/Irgm2/Il1rn/Il1b/Gadd45g/Fgr/Fgfr3/Fcgr1/Eif2ak2/Daxx/Dab2ip/Cxcl17/Cdkn1a/Bmp4/Adipoq	24
BP	GO:1905954	positive regulation of lipid localization	9/505	89/23210	0.000138366	0.00148079	0.00104429	Zc3h12a/Ptch1/Pon1/Pla2g6/Msr1/Il1b/C3/Bmp6/Adipoq	9
BP	GO:0043281	regulation of cysteine-type endopeptidase activity involved in apoptotic process	14/505	201/23210	0.000138639	0.00148079	0.00104429	Xdh/Tnf/Thbs1/Stat1/Sfrp2/Sfn/S100a9/S100a8/Por/Pml/Lck/Il6/Dpep1/Casp4	14
BP	GO:0032608	interferon-beta production	7/505	53/23210	0.000143606	0.00152236	0.0010736	Tmem173/Tlr9/Tlr2/Nmi/Irf7/Ifih1/Ddx58	7
BP	GO:0042269	regulation of natural killer cell mediated cytotoxicity	7/505	53/23210	0.000143606	0.00152236	0.0010736	Tap2/Tap1/Lgals9/Lag3/Klrk1/H2-T23/H2-M3	7
BP	GO:0061900	glial cell activation	7/505	53/23210	0.000143606	0.00152236	0.0010736	Tnf/Tlr9/Tlr2/Nampt/Mmp8/Il1b/C1qa	7
BP	GO:0072677	eosinophil migration	5/505	24/23210	0.00014429	0.00152581	0.00107604	Ccl7/Ccl4/Ccl2/Ccl12/Ccl11	5
BP	GO:0007254	JNK cascade	14/505	202/23210	0.000146061	0.00153718	0.00108405	Tnf/Tlr9/Sh3rf2/Sfrp2/Sfrp1/Myd88/Mmp8/Mlkl/Map2k7/Il1rn/Il1f9/Il1b/Gadd45g/Dab2ip	14
BP	GO:0090100	positive regulation of transmembrane receptor protein serine/threonine kinase signaling pathway	10/505	110/23210	0.000146089	0.00153718	0.00108405	Thbs1/Rbpms/Lrg1/Lgals9/Inhba/Gpc3/Gdf10/Bmp6/Bmp4/Bmp3	10
BP	GO:0045765	regulation of angiogenesis	18/505	307/23210	0.000150254	0.00157711	0.00111221	Zc3h12a/Wars/Thbs1/Stat1/Sfrp2/Pml/Lrg1/Lif/Klf2/Il1b/H2-M3/Dab2ip/Cxcr2/Cxcl10/Ccl2/Ccl11/C3ar1/C3	18
BP	GO:0002292	T cell differentiation involved in immune response	8/505	71/23210	0.00015199	0.00159141	0.00112229	Zc3h12a/Il6/Gadd45g/Fgl2/Fcer1g/Clec4e/Clec4d/Bcl3	8
BP	GO:1903039	positive regulation of leukocyte cell-cell adhesion	14/505	203/23210	0.000153824	0.00160665	0.00113305	Vnn1/Vcam1/Tnf/Socs1/Ptprc/Pnp/Lgals9/Lck/Il6/Il1b/H2-T23/H2-M3/Cd274/Ccl2	14
BP	GO:0052372	modulation by symbiont of entry into host	6/505	38/23210	0.000157391	0.00163987	0.00115647	Trim30a/Trim21/Tmprss2/Ifitm6/Ifitm3/Ifitm1	6
BP	GO:0002715	regulation of natural killer cell mediated immunity	7/505	54/23210	0.000161937	0.00167901	0.00118407	Tap2/Tap1/Lgals9/Lag3/Klrk1/H2-T23/H2-M3	7
BP	GO:2000351	regulation of endothelial cell apoptotic process	7/505	54/23210	0.000161937	0.00167901	0.00118407	Tnfaip3/Tnf/Thbs1/H2-M3/Ccl12/Bmp4/Angptl4	7
BP	GO:0032653	regulation of interleukin-10 production	7/505	55/23210	0.000182116	0.00188363	0.00132838	Tlr9/Tlr2/Mmp8/Lgals9/Fcer1g/Cd274/Bcl3	7
BP	GO:0045926	negative regulation of growth	16/505	258/23210	0.000183606	0.00189444	0.001336	Sfrp2/Sfrp1/Sema4d/Ptch1/Pnpt1/Pml/Plac8/Mndal/Inhba/Gpc3/Fhl1/Fgfr3/Dab2ip/Cdkn1a/Ccr5/Bmp4	16
BP	GO:0002885	positive regulation of hypersensitivity	4/505	14/23210	0.000186388	0.00190924	0.00134644	H2-T23/Fcgr1/Fcer1g/C3	4
BP	GO:0044546	NLRP3 inflammasome complex assembly	4/505	14/23210	0.000186388	0.00190924	0.00134644	Trim30a/Mefv/Gbp5/Eif2ak2	4
BP	GO:0070486	leukocyte aggregation	4/505	14/23210	0.000186388	0.00190924	0.00134644	Sema4d/S100a9/S100a8/Il1b	4
BP	GO:0071900	regulation of protein serine/threonine kinase activity	22/505	427/23210	0.000189	0.00193134	0.00136202	Tnfaip3/Tnf/Tlr9/Thbs1/Sfrp2/Sfrp1/Sfn/Ptprc/Pim1/Mlkl/Map2k7/Irgm2/Il1rn/Il1b/Gadd45g/Eif2ak2/Dusp2/Dab2ip/Cxcl17/Cdkn1a/Bmp4/Adipoq	22
BP	GO:0043506	regulation of JUN kinase activity	9/505	93/23210	0.000193953	0.0019772	0.00139437	Tnf/Tlr9/Sfrp2/Sfrp1/Mlkl/Map2k7/Il1rn/Il1b/Dab2ip	9
BP	GO:0002532	production of molecular mediator involved in inflammatory response	8/505	74/23210	0.00020342	0.00206268	0.00145464	Zc3h12a/Myd88/Mefv/Il1r2/Gbp5/Fcer1g/Chia1/Apod	8
BP	GO:0006919	activation of cysteine-type endopeptidase activity involved in apoptotic process	8/505	74/23210	0.00020342	0.00206268	0.00145464	Xdh/Tnf/Stat1/S100a9/S100a8/Pml/Lck/Casp4	8
BP	GO:0002704	negative regulation of leukocyte mediated immunity	7/505	56/23210	0.000204278	0.00206268	0.00145464	Tap2/Tap1/Ptprc/Lgals9/Ifnb1/H2-T23/H2-M3	7
BP	GO:0045620	negative regulation of lymphocyte differentiation	7/505	56/23210	0.000204278	0.00206268	0.00145464	Zc3h12a/Socs1/Sfrp1/Lag3/Ifnb1/Fgl2/Bmp4	7
BP	GO:0061844	antimicrobial humoral immune response mediated by antimicrobial peptide	9/505	94/23210	0.000210427	0.00211973	0.00149488	S100a9/Cxcl9/Cxcl5/Cxcl3/Cxcl2/Cxcl13/Cxcl10/Cxcl1/Ccl2	9
BP	GO:0071425	hematopoietic stem cell proliferation	5/505	26/23210	0.000215436	0.00215723	0.00152132	Wnt10b/Sfrp2/Pim1/Eif2ak2/Cxcl1	5
BP	GO:2000050	regulation of non-canonical Wnt signaling pathway	5/505	26/23210	0.000215436	0.00215723	0.00152132	Sfrp2/Sfrp1/Rnf213/Plekha4/Gpc3	5
BP	GO:0048871	multicellular organismal homeostasis	24/505	491/23210	0.000215672	0.00215723	0.00152132	Wnt10b/Tnf/Tlr9/Tff2/Tcirg1/Slc11a1/Sfn/Rp1/Plac8/Per2/Pdk4/Lcn2/Il6/Il1rn/Il1b/Gadd45g/Fcgr4/Fabp4/Col11a2/Cldn18/Ccr5/Bmp6/Aldh1a1/Adipoq	24
BP	GO:0050867	positive regulation of cell activation	23/505	461/23210	0.000216754	0.00216296	0.00152536	Vnn1/Vcam1/Tlr9/Thbs1/Socs1/Ptprc/Pnp/Myd88/Mmp8/Lgals9/Lck/Klrk1/Il6/Il1b/H2-T23/H2-M3/Fgr/Fcer1g/Clec4d/Cdkn1a/Cd274/Cd177/Ccl2	23
BP	GO:2000181	negative regulation of blood vessel morphogenesis	10/505	116/23210	0.000226349	0.00225342	0.00158916	Xdh/Thbs1/Stat1/Pml/Lif/Klf2/H2-M3/Dab2ip/Cxcl10/Ccl2	10
BP	GO:0045582	positive regulation of T cell differentiation	9/505	95/23210	0.000228047	0.00226488	0.00159724	Vnn1/Socs1/Ptprc/Pnp/Lgals9/Lck/Il6/Il1b/H2-M3	9
BP	GO:0072577	endothelial cell apoptotic process	7/505	57/23210	0.000228566	0.00226488	0.00159724	Tnfaip3/Tnf/Thbs1/H2-M3/Ccl12/Bmp4/Angptl4	7
BP	GO:0002792	negative regulation of peptide secretion	12/505	162/23210	0.000232676	0.00230025	0.00162218	Zc3h12a/Tnfaip3/Tnf/Sfrp1/Rsad2/Pml/Lgals9/Irs1/Il6/Il1r2/Il1b/Arg2	12
BP	GO:0050870	positive regulation of T cell activation	13/505	187/23210	0.000242403	0.00239084	0.00168607	Vnn1/Vcam1/Socs1/Ptprc/Pnp/Lgals9/Lck/Il6/Il1b/H2-T23/H2-M3/Cd274/Ccl2	13
BP	GO:0045444	fat cell differentiation	15/505	238/23210	0.00024328	0.00239395	0.00168826	Zc3h12a/Wnt10b/Wif1/Tnf/Steap4/Socs1/Sfrp2/Sfrp1/Psmb8/Plac8/Per2/Lrg1/Gdf10/Fabp4/Adipoq	15
BP	GO:0042033	chemokine biosynthetic process	4/505	15/23210	0.000249806	0.00243561	0.00171765	Tnf/Myd88/Il6/Il1b	4
BP	GO:0045073	regulation of chemokine biosynthetic process	4/505	15/23210	0.000249806	0.00243561	0.00171765	Tnf/Myd88/Il6/Il1b	4
BP	GO:0060700	regulation of ribonuclease activity	4/505	15/23210	0.000249806	0.00243561	0.00171765	Oasl2/Oasl1/Oas3/Oas2	4
BP	GO:2000095	regulation of Wnt signaling pathway, planar cell polarity pathway	4/505	15/23210	0.000249806	0.00243561	0.00171765	Sfrp2/Sfrp1/Plekha4/Gpc3	4
BP	GO:0071624	positive regulation of granulocyte chemotaxis	5/505	27/23210	0.000259702	0.0025263	0.0017816	Sell/S100a14/Il1b/Cxcr2/C3ar1	5
BP	GO:0032088	negative regulation of NF-kappaB transcription factor activity	8/505	77/23210	0.000268332	0.00260429	0.0018366	Zc3h12a/Trim21/Tnfaip3/Tlr9/Parp10/Nlrc5/Dab2ip/Acod1	8
BP	GO:1900015	regulation of cytokine production involved in inflammatory response	6/505	42/23210	0.000277886	0.00268994	0.001897	Zc3h12a/Myd88/Mefv/Il1r2/Gbp5/Apod	6
BP	GO:0043405	regulation of MAP kinase activity	17/505	295/23210	0.000278422	0.00268994	0.001897	Tnf/Tlr9/Thbs1/Sfrp2/Sfrp1/Ptprc/Mlkl/Map2k7/Il1rn/Il1b/Gadd45g/Eif2ak2/Dusp2/Dab2ip/Cxcl17/Bmp4/Adipoq	17
BP	GO:0008347	glial cell migration	7/505	59/23210	0.000284117	0.00272637	0.00192269	Vcan/Syne2/Sun1/Dab2ip/Ccl3/Ccl2/Ccl12	7
BP	GO:2000401	regulation of lymphocyte migration	7/505	59/23210	0.000284117	0.00272637	0.00192269	Lgals9/Cxcl13/Cxcl10/Ccl4/Ccl20/Ccl12/Apod	7
BP	GO:2001238	positive regulation of extrinsic apoptotic signaling pathway	7/505	59/23210	0.000284117	0.00272637	0.00192269	Thbs1/Siglec1/Sfrp1/Ptprc/Pml/Inhba/Atf3	7
BP	GO:0051651	maintenance of location in cell	14/505	216/23210	0.000292209	0.0027977	0.001973	Sun1/Skp1a/Ptprc/Pml/Lcn2/Lck/Kdelr1/Hap1/Glp1r/Dmd/Cxcl10/Ccr5/Atp7b/Asph	14
BP	GO:0001935	endothelial cell proliferation	11/505	143/23210	0.000303541	0.00289317	0.00204032	Xdh/Tnf/Thbs1/Stat1/Lrg1/Fgfr3/Ccl2/Ccl12/Ccl11/Bmp6/Bmp4	11
BP	GO:0072073	kidney epithelium development	11/505	143/23210	0.000303541	0.00289317	0.00204032	Vcan/Sfrp1/Ptch1/Lif/Gsta3/Gpc3/Cxcr2/Bmp4/Basp1/Arg2/Adipoq	11
BP	GO:0045589	regulation of regulatory T cell differentiation	5/505	28/23210	0.000310545	0.00295331	0.00208273	Socs1/Lgals9/Lck/Lag3/H2-M3	5
BP	GO:0043277	apoptotic cell clearance	6/505	43/23210	0.000317077	0.00300199	0.00211707	Trex1/Thbs1/Cd300lf/Ccl2/C3/C2	6
BP	GO:0048246	macrophage chemotaxis	6/505	43/23210	0.000317077	0.00300199	0.00211707	Thbs1/Cxcl17/Ccl3/Ccl2/Ccl12/C3ar1	6
BP	GO:0002866	positive regulation of acute inflammatory response to antigenic stimulus	4/505	16/23210	0.000327368	0.00308567	0.00217608	H2-T23/Fcgr1/Fcer1g/C3	4
BP	GO:1900016	negative regulation of cytokine production involved in inflammatory response	4/505	16/23210	0.000327368	0.00308567	0.00217608	Zc3h12a/Mefv/Il1r2/Apod	4
BP	GO:0034504	protein localization to nucleus	16/505	272/23210	0.00033242	0.00312637	0.00220478	Zc3h12a/Syne2/Sun1/Skp1a/Pml/Parp9/Lif/Irs1/Gbp4/Gbp2/Dtx3l/Cldn18/Cdkn1a/Bmp4/Apod/Adar	16
BP	GO:0045778	positive regulation of ossification	9/505	100/23210	0.000335563	0.00314895	0.00222071	Wnt10b/Sfrp2/Isg15/Il6/Ifi204/Gdf10/Fgfr3/Bmp6/Bmp4	9
BP	GO:0043124	negative regulation of I-kappaB kinase/NF-kappaB signaling	6/505	44/23210	0.000360469	0.00337523	0.00238028	Zc3h12a/Tnip3/Tnfaip3/Stat1/Dab2ip/Adipoq	6
BP	GO:0033687	osteoblast proliferation	5/505	29/23210	0.000368583	0.00343607	0.00242319	Tnn/Sfrp1/Junb/Hpse/Eif2ak2	5
BP	GO:0042119	neutrophil activation	5/505	29/23210	0.000368583	0.00343607	0.00242319	Fcgr4/Fcer1g/Cxcr2/Cxcl5/Cd177	5
BP	GO:0043409	negative regulation of MAPK cascade	12/505	171/23210	0.000382075	0.00355405	0.00250639	Sh3rf2/Sfrp2/Sfrp1/Ptprc/Lif/Il1b/Dusp2/Dmd/Dab2ip/Bmp4/Atf3/Adipoq	12
BP	GO:0002437	inflammatory response to antigenic stimulus	7/505	62/23210	0.000387282	0.00357122	0.0025185	Trex1/Tnf/H2-T23/Fcgr1/Fcer1g/Cxcr2/C3	7
BP	GO:0030858	positive regulation of epithelial cell differentiation	7/505	62/23210	0.000387282	0.00357122	0.0025185	Wnt10b/Sfn/Ptch1/Lif/Bmp6/Bmp4/Adipoq	7
BP	GO:0060393	regulation of pathway-restricted SMAD protein phosphorylation	7/505	62/23210	0.000387282	0.00357122	0.0025185	Rbpms/Lgals9/Inhba/Gdf10/Bmp6/Bmp4/Bmp3	7
BP	GO:0070206	protein trimerization	7/505	62/23210	0.000387282	0.00357122	0.0025185	Trim21/Steap4/Pnpt1/Mlkl/Lcn2/H2-M3/Adipoq	7
BP	GO:0001774	microglial cell activation	6/505	45/23210	0.00040837	0.00374134	0.00263847	Tnf/Tlr9/Tlr2/Nampt/Mmp8/C1qa	6
BP	GO:0002269	leukocyte activation involved in inflammatory response	6/505	45/23210	0.00040837	0.00374134	0.00263847	Tnf/Tlr9/Tlr2/Nampt/Mmp8/C1qa	6
BP	GO:0002534	cytokine production involved in inflammatory response	6/505	45/23210	0.00040837	0.00374134	0.00263847	Zc3h12a/Myd88/Mefv/Il1r2/Gbp5/Apod	6
BP	GO:0002883	regulation of hypersensitivity	4/505	17/23210	0.000420765	0.00383836	0.00270689	H2-T23/Fcgr1/Fcer1g/C3	4
BP	GO:0050755	chemokine metabolic process	4/505	17/23210	0.000420765	0.00383836	0.00270689	Tnf/Myd88/Il6/Il1b	4
BP	GO:1903556	negative regulation of tumor necrosis factor superfamily cytokine production	7/505	63/23210	0.000427643	0.00389274	0.00274524	Zc3h12a/Trim30a/Tnfaip3/Cd274/Bcl3/Arg2/Adipoq	7
BP	GO:0002438	acute inflammatory response to antigenic stimulus	5/505	30/23210	0.000434455	0.0039295	0.00277117	H2-T23/Fcgr1/Fcer1g/Cxcr2/C3	5
BP	GO:0032692	negative regulation of interleukin-1 production	5/505	30/23210	0.000434455	0.0039295	0.00277117	Zc3h12a/Tnfaip3/Pml/Mefv/Il1r2	5
BP	GO:2000778	positive regulation of interleukin-6 secretion	5/505	30/23210	0.000434455	0.0039295	0.00277117	Tnf/Lgals9/Il1b/Ifih1/Ddx58	5
BP	GO:0071902	positive regulation of protein serine/threonine kinase activity	16/505	279/23210	0.000439744	0.0039689	0.00279895	Tnf/Tlr9/Thbs1/Ptprc/Pim1/Mlkl/Map2k7/Irgm2/Il1rn/Il1b/Gadd45g/Eif2ak2/Dab2ip/Cxcl17/Bmp4/Adipoq	16
BP	GO:0019439	aromatic compound catabolic process	20/505	394/23210	0.000441348	0.00397494	0.00280321	Zc3h12a/Xdh/Trex1/Tnfrsf1b/Slfn8/Slc11a1/Samhd1/Pon1/Pnpt1/Pnp/Oas2/Myd88/Isg20/Il6/Igfbp3/Helz2/Ephx1/Cdadc1/Apobec1/Aox3	20
BP	GO:0046634	regulation of alpha-beta T cell activation	9/505	104/23210	0.000449049	0.00401891	0.00283422	Zc3h12a/Socs1/Ptprc/Pnp/Lgals9/Il6/H2-T23/Cd274/Arg2	9
BP	GO:1901019	regulation of calcium ion transmembrane transporter activity	8/505	83/23210	0.000449067	0.00401891	0.00283422	Tlr9/Stim2/Pla2g6/Kcne2/Hap1/Dmd/Bmp4/Asph	8
BP	GO:1903321	negative regulation of protein modification by small protein conjugation or removal	8/505	83/23210	0.000449067	0.00401891	0.00283422	Trim21/Tnfaip3/Sh3rf2/Per2/Parp10/Isg15/Gbp4/Dtx3l	8
BP	GO:0007566	embryo implantation	7/505	64/23210	0.000471293	0.00419135	0.00295583	Vmp1/Timp1/Lif/Klf9/H3f3b/H2-Q7/Acod1	7
BP	GO:0042267	natural killer cell mediated cytotoxicity	7/505	64/23210	0.000471293	0.00419135	0.00295583	Tap2/Tap1/Lgals9/Lag3/Klrk1/H2-T23/H2-M3	7
BP	GO:0090398	cellular senescence	7/505	64/23210	0.000471293	0.00419135	0.00295583	Pnpt1/Pml/Nampt/H2-M3/Cdkn1a/B2m/Arg2	7
BP	GO:0019216	regulation of lipid metabolic process	18/505	338/23210	0.00048095	0.00426831	0.0030101	Trex1/Tnf/Por/Pla2g6/Pdk4/Irs1/Il1b/Hcar2/Fgr/Fgfr3/Dhcr7/Dab2ip/C3/Bmp6/Apod/Apobec1/Angptl4/Adipoq	18
BP	GO:0019932	second-messenger-mediated signaling	21/505	427/23210	0.000485447	0.00429924	0.00303191	Vcam1/Tnf/Thbs1/Tff2/Ptprc/Mt2/Mt1/Irgm2/Hap1/Glp1r/Dmpk/Dmd/Cxcr2/Cxcl10/Ccrl2/Ccr5/Ccr1/Ccl4/Ccl20/Asph/Ackr4	21
BP	GO:0042036	negative regulation of cytokine biosynthetic process	5/505	31/23210	0.000508821	0.00448755	0.00316471	Ptprc/Nmi/Lag3/Il6/Bcl3	5
BP	GO:0045066	regulatory T cell differentiation	5/505	31/23210	0.000508821	0.00448755	0.00316471	Socs1/Lgals9/Lck/Lag3/H2-M3	5
BP	GO:0071248	cellular response to metal ion	11/505	152/23210	0.000511109	0.00449839	0.00317236	Spag16/Mt2/Mt1/Junb/Fabp4/Daxx/Cyp2a5/Bmp6/B2m/Atp7b/Asph	11
BP	GO:0060389	pathway-restricted SMAD protein phosphorylation	7/505	65/23210	0.000518422	0.00454885	0.00320795	Rbpms/Lgals9/Inhba/Gdf10/Bmp6/Bmp4/Bmp3	7
BP	GO:0045581	negative regulation of T cell differentiation	6/505	47/23210	0.000518982	0.00454885	0.00320795	Zc3h12a/Socs1/Lag3/Ifnb1/Fgl2/Bmp4	6
BP	GO:0055076	transition metal ion homeostasis	10/505	129/23210	0.000531342	0.00463191	0.00326652	Steap4/Slc39a14/Slc22a17/Slc11a1/Mt2/Mt1/Lcn2/Bmp6/B2m/Atp7b	10
BP	GO:0002524	hypersensitivity	4/505	18/23210	0.000531727	0.00463191	0.00326652	H2-T23/Fcgr1/Fcer1g/C3	4
BP	GO:0007252	I-kappaB phosphorylation	4/505	18/23210	0.000531727	0.00463191	0.00326652	Tlr9/Tlr2/Saa3/Dab2ip	4
BP	GO:0002228	natural killer cell mediated immunity	7/505	66/23210	0.000569226	0.00494843	0.00348974	Tap2/Tap1/Lgals9/Lag3/Klrk1/H2-T23/H2-M3	7
BP	GO:0001659	temperature homeostasis	12/505	179/23210	0.000576332	0.00499997	0.00352609	Wnt10b/Tnf/Plac8/Per2/Lcn2/Il1rn/Il1b/Gadd45g/Fabp4/Ccr5/Aldh1a1/Adipoq	12
BP	GO:0002714	positive regulation of B cell mediated immunity	6/505	48/23210	0.000582362	0.00502154	0.0035413	Tnf/Ptprc/H2-T23/Fcgr1/Fcer1g/C3	6
BP	GO:0002891	positive regulation of immunoglobulin mediated immune response	6/505	48/23210	0.000582362	0.00502154	0.0035413	Tnf/Ptprc/H2-T23/Fcgr1/Fcer1g/C3	6
BP	GO:0038066	p38MAPK cascade	6/505	48/23210	0.000582362	0.00502154	0.0035413	Zc3h12a/Xdh/Il1b/Gadd45g/Fgfr3/Dab2ip	6
BP	GO:0045621	positive regulation of lymphocyte differentiation	9/505	108/23210	0.000592343	0.00507689	0.00358033	Vnn1/Socs1/Ptprc/Pnp/Lgals9/Lck/Il6/Il1b/H2-M3	9
BP	GO:0006220	pyrimidine nucleotide metabolic process	5/505	32/23210	0.000592363	0.00507689	0.00358033	Dck/Ctps2/Ctps/Cmpk2/Cdadc1	5
BP	GO:0032728	positive regulation of interferon-beta production	5/505	32/23210	0.000592363	0.00507689	0.00358033	Tlr9/Tlr2/Irf7/Ifih1/Ddx58	5
BP	GO:0044270	cellular nitrogen compound catabolic process	19/505	374/23210	0.000602365	0.00515222	0.00363346	Zc3h12a/Xdh/Trex1/Tnfrsf1b/Slfn8/Slc11a1/Samhd1/Por/Pnpt1/Pnp/Oas2/Myd88/Isg20/Il6/Igfbp3/Helz2/Cdadc1/Apobec1/Aox3	19
BP	GO:0033002	muscle cell proliferation	14/505	234/23210	0.000651062	0.00555756	0.00391931	Tnfaip3/Tnf/Thbs1/Stat1/Pim1/Nampt/Myd88/Il6/Igfbp3/Cdkn1a/C3ar1/Bmp4/Apod/Adipoq	14
BP	GO:0002726	positive regulation of T cell cytokine production	4/505	19/23210	0.000662005	0.00560594	0.00395343	Rsad2/Il6/Il1b/B2m	4
BP	GO:0031664	regulation of lipopolysaccharide-mediated signaling pathway	4/505	19/23210	0.000662005	0.00560594	0.00395343	Tnfaip3/Cd180/Bmp6/Acod1	4
BP	GO:0046886	positive regulation of hormone biosynthetic process	4/505	19/23210	0.000662005	0.00560594	0.00395343	Tnf/Por/Il1b/Bmp6	4
BP	GO:0061081	positive regulation of myeloid leukocyte cytokine production involved in immune response	4/505	19/23210	0.000662005	0.00560594	0.00395343	Tlr2/H2-M3/Fcer1g/Ddx58	4
BP	GO:0045860	positive regulation of protein kinase activity	21/505	438/23210	0.000673654	0.00569324	0.004015	Tnf/Tlr9/Thbs1/Socs1/Slc11a1/Ptprc/Pim1/Mlkl/Map2k7/Irgm2/Il1rn/Il1b/Gadd45g/Fcgr1/Eif2ak2/Daxx/Dab2ip/Cxcl17/Cdkn1a/Bmp4/Adipoq	21
BP	GO:0045669	positive regulation of osteoblast differentiation	7/505	68/23210	0.000682678	0.00575806	0.00406071	Wnt10b/Sfrp2/Il6/Ifi204/Gdf10/Bmp6/Bmp4	7
BP	GO:0032660	regulation of interleukin-17 production	5/505	33/23210	0.00068578	0.00577277	0.00407108	Tlr2/Osm/Myd88/Il6/Arg2	5
BP	GO:2000027	regulation of animal organ morphogenesis	13/505	209/23210	0.000700837	0.00588786	0.00415224	Tnfaip3/Tnf/Sfrp2/Sfrp1/Por/Pml/Plekha4/Pim1/Ntn4/Lif/Gpc3/Chad/Bmp4	13
BP	GO:1903707	negative regulation of hemopoiesis	11/505	158/23210	0.000706854	0.0059267	0.00417963	Zc3h12a/Wdr61/Socs1/Sfrp1/Lag3/Ifnb1/H2-M3/Fgl2/Cldn18/Bmp4/Adipoq	11
BP	GO:0021782	glial cell development	9/505	111/23210	0.000722728	0.00603599	0.00425671	Tspan2/Tlr2/S100a9/S100a8/Il1b/Fgfr3/Dmd/C1qa/B4galt5	9
BP	GO:0071901	negative regulation of protein serine/threonine kinase activity	9/505	111/23210	0.000722728	0.00603599	0.00425671	Tnfaip3/Sfrp2/Sfrp1/Il1b/Dusp2/Dab2ip/Cdkn1a/Bmp4/Adipoq	9
BP	GO:0006826	iron ion transport	6/505	50/23210	0.000727017	0.00603623	0.00425688	Steap4/Slc39a14/Slc22a17/Slc11a1/Lcn2/B2m	6
BP	GO:0010332	response to gamma radiation	6/505	50/23210	0.000727017	0.00603623	0.00425688	Trex1/Ptprc/Pnp/Pml/Cdkn1a/Apobec1	6
BP	GO:0032715	negative regulation of interleukin-6 production	6/505	50/23210	0.000727017	0.00603623	0.00425688	Zc3h12a/Trim30a/Tnfaip3/Tnf/Tlr9/Klf2	6
BP	GO:0046700	heterocycle catabolic process	19/505	380/23210	0.00072892	0.00604023	0.0042597	Zc3h12a/Xdh/Trex1/Tnfrsf1b/Slfn8/Slc11a1/Samhd1/Pnpt1/Pnp/Oas2/Myd88/Isg20/Il6/Igfbp3/Helz2/Gsta3/Cdadc1/Apobec1/Aox3	19
BP	GO:0043407	negative regulation of MAP kinase activity	7/505	69/23210	0.000745747	0.00615567	0.00434111	Sfrp2/Sfrp1/Il1b/Dusp2/Dab2ip/Bmp4/Adipoq	7
BP	GO:2000107	negative regulation of leukocyte apoptotic process	7/505	69/23210	0.000745747	0.00615567	0.00434111	Pnp/Hsh2d/Fcer1g/Cxcr2/Ccr5/Bmp4/Arg2	7
BP	GO:0016525	negative regulation of angiogenesis	9/505	112/23210	0.000771058	0.00633998	0.00447108	Thbs1/Stat1/Pml/Lif/Klf2/H2-M3/Dab2ip/Cxcl10/Ccl2	9
BP	GO:1905330	regulation of morphogenesis of an epithelium	9/505	112/23210	0.000771058	0.00633998	0.00447108	Tnf/Sfrp2/Sfrp1/Plekha4/Ntn4/Lif/Gpc3/Cxcl10/Bmp4	9
BP	GO:0046888	negative regulation of hormone secretion	8/505	90/23210	0.000773353	0.00634657	0.00447573	Sfrp1/Osm/Lif/Irs1/Il6/Il1b/Igfbp3/Adipoq	8
BP	GO:0001773	myeloid dendritic cell activation	5/505	34/23210	0.000789788	0.00645652	0.00455327	Spi1/Klrk1/Csf2/Clec4d/Batf2	5
BP	GO:0033032	regulation of myeloid cell apoptotic process	5/505	34/23210	0.000789788	0.00645652	0.00455327	Hcar2/Fcer1g/Cxcr2/Ccr5/Adipoq	5
BP	GO:0050671	positive regulation of lymphocyte proliferation	10/505	136/23210	0.000802932	0.00653882	0.00461131	Vcam1/Tlr9/Ptprc/Pnp/Myd88/Il6/Il1b/H2-T23/Cdkn1a/Cd274	10
BP	GO:2001056	positive regulation of cysteine-type endopeptidase activity	10/505	136/23210	0.000802932	0.00653882	0.00461131	Xdh/Tnf/Stat1/S100a9/S100a8/Pml/Mefv/Lck/Casp4/Asph	10
BP	GO:0032648	regulation of interferon-beta production	6/505	51/23210	0.000809023	0.00657582	0.00463741	Tlr9/Tlr2/Nmi/Irf7/Ifih1/Ddx58	6
BP	GO:0043254	regulation of protein-containing complex assembly	20/505	414/23210	0.000817494	0.006632	0.00467703	Xaf1/Wnt10b/Wars/Trim30a/Tppp3/Tnf/Tlr2/Ppp2r5b/Mmp3/Mefv/Kank3/Irgm2/Hck/H3f3b/Gbp5/Eif2ak2/Dab2ip/Cxcl13/Csf2/Ccl11	20
BP	GO:0046883	regulation of hormone secretion	16/505	296/23210	0.000831117	0.00672968	0.00474591	Tnf/Tcirg1/Sfrp1/Pla2g6/Per2/Osm/Lif/Irs1/Inhba/Il6/Il1b/Igfbp3/Hcar2/Glp1r/Bmp6/Adipoq	16
BP	GO:0032946	positive regulation of mononuclear cell proliferation	10/505	138/23210	0.00089867	0.00726283	0.0051219	Vcam1/Tlr9/Ptprc/Pnp/Myd88/Il6/Il1b/H2-T23/Cdkn1a/Cd274	10
BP	GO:0006471	protein ADP-ribosylation	5/505	35/23210	0.000905122	0.0072768	0.00513175	Wars/Parp9/Parp14/Parp12/Parp10	5
BP	GO:0036230	granulocyte activation	5/505	35/23210	0.000905122	0.0072768	0.00513175	Fcgr4/Fcer1g/Cxcr2/Cxcl5/Cd177	5
BP	GO:0046879	hormone secretion	18/505	357/23210	0.000905534	0.0072768	0.00513175	Tnf/Tcirg1/Sfrp1/Pla2g6/Per2/Osm/Ltbp4/Lif/Irs1/Inhba/Il6/Il1rn/Il1b/Igfbp3/Hcar2/Glp1r/Bmp6/Adipoq	18
BP	GO:0010759	positive regulation of macrophage chemotaxis	4/505	21/23210	0.000987595	0.00789147	0.00556523	Thbs1/Cxcl17/Ccl2/C3ar1	4
BP	GO:0032682	negative regulation of chemokine production	4/505	21/23210	0.000987595	0.00789147	0.00556523	Mefv/Il6/Arg2/Apod	4
BP	GO:1901623	regulation of lymphocyte chemotaxis	4/505	21/23210	0.000987595	0.00789147	0.00556523	Cxcl13/Cxcl10/Ccl4/Ccl12	4
BP	GO:0030282	bone mineralization	9/505	116/23210	0.000991421	0.00790719	0.00557632	Wnt10b/Sbno2/Isg15/Gpc3/Fgr/Fgfr3/Ccr1/Bmp6/Bmp4	9
BP	GO:0061383	trabecula morphogenesis	6/505	53/23210	0.000994287	0.00791519	0.00558196	Wnt10b/Sfrp1/Sema4d/Sbno2/Fgfr3/Chad	6
BP	GO:0002861	regulation of inflammatory response to antigenic stimulus	5/505	36/23210	0.00103253	0.00817369	0.00576426	Tnf/H2-T23/Fcgr1/Fcer1g/C3	5
BP	GO:0002920	regulation of humoral immune response	5/505	36/23210	0.00103253	0.00817369	0.00576426	Tnf/Ptprc/Il1b/C3/Acod1	5
BP	GO:0045601	regulation of endothelial cell differentiation	5/505	36/23210	0.00103253	0.00817369	0.00576426	Xdh/Tnf/Il1b/Bmp6/Bmp4	5
BP	GO:0002637	regulation of immunoglobulin production	7/505	73/23210	0.00104551	0.00823046	0.00580429	Trex1/Tnfaip3/Tnf/Tlr9/Ptprc/Il6/H2-T23	7
BP	GO:0031397	negative regulation of protein ubiquitination	7/505	73/23210	0.00104551	0.00823046	0.00580429	Tnfaip3/Sh3rf2/Per2/Parp10/Isg15/Gbp4/Dtx3l	7
BP	GO:0045670	regulation of osteoclast differentiation	7/505	73/23210	0.00104551	0.00823046	0.00580429	Tnf/Sfrp1/Ifnb1/Fgfr3/Cldn18/Ccr1/Ccl3	7
BP	GO:0009914	hormone transport	18/505	362/23210	0.00105996	0.00832882	0.00587366	Tnf/Tcirg1/Sfrp1/Pla2g6/Per2/Osm/Ltbp4/Lif/Irs1/Inhba/Il6/Il1rn/Il1b/Igfbp3/Hcar2/Glp1r/Bmp6/Adipoq	18
BP	GO:0031620	regulation of fever generation	3/505	10/23210	0.00109632	0.00855129	0.00603055	Tnf/Il1b/Ccr5	3
BP	GO:0033689	negative regulation of osteoblast proliferation	3/505	10/23210	0.00109632	0.00855129	0.00603055	Tnn/Sfrp1/Eif2ak2	3
BP	GO:2000551	regulation of T-helper 2 cell cytokine production	3/505	10/23210	0.00109632	0.00855129	0.00603055	Rsad2/Il6/Ifnb1	3
BP	GO:2000774	positive regulation of cellular senescence	3/505	10/23210	0.00109632	0.00855129	0.00603055	H2-M3/B2m/Arg2	3
BP	GO:0046718	viral entry into host cell	6/505	54/23210	0.00109833	0.00855129	0.00603055	Trim30a/Trim21/Tmprss2/Ifitm6/Ifitm3/Ifitm1	6
BP	GO:0043406	positive regulation of MAP kinase activity	13/505	220/23210	0.00112319	0.00872884	0.00615576	Tnf/Tlr9/Thbs1/Ptprc/Mlkl/Map2k7/Il1rn/Il1b/Gadd45g/Eif2ak2/Dab2ip/Cxcl17/Bmp4	13
BP	GO:1901224	positive regulation of NIK/NF-kappaB signaling	7/505	74/23210	0.00113349	0.00879279	0.00620086	Tnf/Tlr9/Tlr2/Mmp8/Il1b/Eif2ak2/Cd14	7
BP	GO:0010506	regulation of autophagy	14/505	248/23210	0.0011422	0.00884426	0.00623715	Zc3h12a/Trim21/Tnfaip3/Tmem173/Tlr9/Tlr2/Nampt/Mefv/Irgm2/Irgm1/Il10ra/Iigp1/Ctsa/5330417C22Rik	14
BP	GO:0042092	type 2 immune response	5/505	37/23210	0.00117277	0.00900656	0.00635162	Rsad2/Il6/Ifnb1/Bcl3/Arg2	5
BP	GO:0046640	regulation of alpha-beta T cell proliferation	5/505	37/23210	0.00117277	0.00900656	0.00635162	Ptprc/Lgals9/H2-T23/Cd274/Arg2	5
BP	GO:0002864	regulation of acute inflammatory response to antigenic stimulus	4/505	22/23210	0.00118647	0.00900656	0.00635162	H2-T23/Fcgr1/Fcer1g/C3	4
BP	GO:0031649	heat generation	4/505	22/23210	0.00118647	0.00900656	0.00635162	Tnf/Il1rn/Il1b/Ccr5	4
BP	GO:0032691	negative regulation of interleukin-1 beta production	4/505	22/23210	0.00118647	0.00900656	0.00635162	Zc3h12a/Tnfaip3/Pml/Mefv	4
BP	GO:0043153	entrainment of circadian clock by photoperiod	4/505	22/23210	0.00118647	0.00900656	0.00635162	Pml/Per3/Per2/Mta1	4
BP	GO:0051043	regulation of membrane protein ectodomain proteolysis	4/505	22/23210	0.00118647	0.00900656	0.00635162	Tnfrsf1b/Tnf/Timp1/Il1b	4
BP	GO:0051797	regulation of hair follicle development	4/505	22/23210	0.00118647	0.00900656	0.00635162	Wnt10b/Tnf/Inhba/Hpse	4
BP	GO:0072111	cell proliferation involved in kidney development	4/505	22/23210	0.00118647	0.00900656	0.00635162	Ptch1/Gpc3/C3ar1/Bmp4	4
BP	GO:1904469	positive regulation of tumor necrosis factor secretion	4/505	22/23210	0.00118647	0.00900656	0.00635162	Tlr2/Mmp8/Ifih1/Ddx58	4
BP	GO:2000353	positive regulation of endothelial cell apoptotic process	4/505	22/23210	0.00118647	0.00900656	0.00635162	Thbs1/H2-M3/Ccl12/Bmp4	4
BP	GO:0032655	regulation of interleukin-12 production	6/505	55/23210	0.00121052	0.00917276	0.00646883	Tlr9/Tlr2/Thbs1/Mefv/Irf8/H2-M3	6
BP	GO:0008625	extrinsic apoptotic signaling pathway via death domain receptors	7/505	75/23210	0.00122717	0.00928236	0.00654612	Tnfaip3/Tnf/Thbs1/Sfrp2/Sfrp1/Dab2ip/Atf3	7
BP	GO:0051208	sequestering of calcium ion	9/505	120/23210	0.00126027	0.00951586	0.00671078	Ptprc/Lck/Hap1/Glp1r/Dmd/Cxcl10/Ccr5/Atp7b/Asph	9
BP	GO:0071241	cellular response to inorganic substance	13/505	223/23210	0.00126965	0.00956963	0.00674871	Trex1/Thbs1/Spag16/Mt2/Mt1/Junb/Fabp4/Daxx/Cyp2a5/Bmp6/B2m/Atp7b/Asph	13
BP	GO:0070665	positive regulation of leukocyte proliferation	10/505	145/23210	0.00131032	0.00985874	0.00695259	Vcam1/Tlr9/Ptprc/Pnp/Myd88/Il6/Il1b/H2-T23/Cdkn1a/Cd274	10
BP	GO:0014002	astrocyte development	5/505	38/23210	0.00132661	0.00994591	0.00701407	Tspan2/S100a9/S100a8/Il1b/C1qa	5
BP	GO:2000403	positive regulation of lymphocyte migration	5/505	38/23210	0.00132661	0.00994591	0.00701407	Lgals9/Cxcl13/Cxcl10/Ccl4/Ccl20	5
BP	GO:0006979	response to oxidative stress	19/505	400/23210	0.00132949	0.00994591	0.00701407	Zc3h12a/Vnn1/Trex1/Tnfaip3/Tnf/Thbs1/Rbpms/Pnpt1/Pml/Mmp3/Lcn2/Lck/Il6/Gch1/Bmp4/Apod/Aldh1a1/Adipoq/1600014C10Rik	19
BP	GO:1905517	macrophage migration	6/505	56/23210	0.00133127	0.00994591	0.00701407	Thbs1/Cxcl17/Ccl3/Ccl2/Ccl12/C3ar1	6
BP	GO:0009648	photoperiodism	4/505	23/23210	0.00141177	0.0104554	0.00737339	Pml/Per3/Per2/Mta1	4
BP	GO:0035743	CD4-positive, alpha-beta T cell cytokine production	4/505	23/23210	0.00141177	0.0104554	0.00737339	Rsad2/Il6/Il1b/Ifnb1	4
BP	GO:0046688	response to copper ion	4/505	23/23210	0.00141177	0.0104554	0.00737339	Mt2/Mt1/Daxx/Atp7b	4
BP	GO:0071276	cellular response to cadmium ion	4/505	23/23210	0.00141177	0.0104554	0.00737339	Mt2/Mt1/Daxx/Cyp2a5	4
BP	GO:0071359	cellular response to dsRNA	4/505	23/23210	0.00141177	0.0104554	0.00737339	Tmem173/Ifnb1/Ifih1/Ddx58	4
BP	GO:0010508	positive regulation of autophagy	9/505	122/23210	0.00141519	0.0104626	0.00737842	Zc3h12a/Trim21/Tmem173/Tlr9/Tlr2/Mefv/Irgm2/Irgm1/5330417C22Rik	9
BP	GO:0030856	regulation of epithelial cell differentiation	10/505	147/23210	0.00145264	0.0107208	0.00756051	Xdh/Wnt10b/Tnf/Sfn/Ptch1/Lif/Il1b/Bmp6/Bmp4/Adipoq	10
BP	GO:0002468	dendritic cell antigen processing and presentation	3/505	11/23210	0.00148317	0.0108333	0.00763985	Thbs1/Slc11a1/Fgl2	3
BP	GO:0034115	negative regulation of heterotypic cell-cell adhesion	3/505	11/23210	0.00148317	0.0108333	0.00763985	Tnfaip3/Il1rn/Adipoq	3
BP	GO:0035739	CD4-positive, alpha-beta T cell proliferation	3/505	11/23210	0.00148317	0.0108333	0.00763985	Lgals9/Cd274/Arg2	3
BP	GO:0060346	bone trabecula formation	3/505	11/23210	0.00148317	0.0108333	0.00763985	Wnt10b/Sfrp1/Chad	3
BP	GO:0070587	regulation of cell-cell adhesion involved in gastrulation	3/505	11/23210	0.00148317	0.0108333	0.00763985	Tnfaip3/Il1rn/Adipoq	3
BP	GO:2000561	regulation of CD4-positive, alpha-beta T cell proliferation	3/505	11/23210	0.00148317	0.0108333	0.00763985	Lgals9/Cd274/Arg2	3
BP	GO:1901021	positive regulation of calcium ion transmembrane transporter activity	5/505	39/23210	0.00149484	0.0108998	0.00768677	Stim2/Kcne2/Hap1/Bmp4/Asph	5
BP	GO:0043507	positive regulation of JUN kinase activity	7/505	78/23210	0.00154497	0.011246	0.00793092	Tnf/Tlr9/Mlkl/Map2k7/Il1rn/Il1b/Dab2ip	7
BP	GO:0048872	homeostasis of number of cells	16/505	315/23210	0.0015865	0.0115286	0.00813018	Tnfaip3/Tcirg1/Stat1/Spi1/Klf2/Isg15/Inhba/Il6/Hcar2/Fcer1g/Cxcr2/Cxcl5/Ccl2/Bmp4/B2m/Adar	16
BP	GO:0032615	interleukin-12 production	6/505	58/23210	0.00160014	0.0115487	0.00814439	Tlr9/Tlr2/Thbs1/Mefv/Irf8/H2-M3	6
BP	GO:0044409	entry into host	6/505	58/23210	0.00160014	0.0115487	0.00814439	Trim30a/Trim21/Tmprss2/Ifitm6/Ifitm3/Ifitm1	6
BP	GO:0070231	T cell apoptotic process	6/505	58/23210	0.00160014	0.0115487	0.00814439	Siglec1/Pnp/Kdelr1/Cd274/Bmp4/Arg2	6
BP	GO:0072678	T cell migration	6/505	58/23210	0.00160014	0.0115487	0.00814439	Lgals9/Cxcl13/Cxcl10/Ccl20/Ccl2/Apod	6
BP	GO:1903320	regulation of protein modification by small protein conjugation or removal	13/505	229/23210	0.00161052	0.0116039	0.00818334	Zc3h12a/Trim21/Tnfaip3/Sh3rf2/Per2/Parp10/Nmi/Mta1/Isg15/Gbp4/Fgfr3/Dtx3l/Daxx	13
BP	GO:1901222	regulation of NIK/NF-kappaB signaling	8/505	101/23210	0.0016393	0.0117913	0.00831548	Zc3h12a/Tnf/Tlr9/Tlr2/Mmp8/Il1b/Eif2ak2/Cd14	8
BP	GO:0032890	regulation of organic acid transport	7/505	79/23210	0.00166403	0.0118313	0.00834369	Tnf/Thbs1/Pla2g6/Per2/Il1rn/Il1b/Arg2	7
BP	GO:0006221	pyrimidine nucleotide biosynthetic process	4/505	24/23210	0.00166526	0.0118313	0.00834369	Ctps2/Ctps/Cmpk2/Cdadc1	4
BP	GO:0006882	cellular zinc ion homeostasis	4/505	24/23210	0.00166526	0.0118313	0.00834369	Slc39a14/Mt2/Mt1/Atp7b	4
BP	GO:0032352	positive regulation of hormone metabolic process	4/505	24/23210	0.00166526	0.0118313	0.00834369	Tnf/Por/Il1b/Bmp6	4
BP	GO:0032897	negative regulation of viral transcription	4/505	24/23210	0.00166526	0.0118313	0.00834369	Trim21/Trim14/Ifitm3/Ccl4	4
BP	GO:0072643	interferon-gamma secretion	4/505	24/23210	0.00166526	0.0118313	0.00834369	Zc3h12a/Tcirg1/Lgals9/Isg15	4
BP	GO:0002761	regulation of myeloid leukocyte differentiation	9/505	125/23210	0.00167594	0.0118313	0.00834369	Tnf/Sfrp1/Lif/Ifnb1/Fgfr3/Cldn18/Ccr1/Ccl3/Adipoq	9
BP	GO:0010212	response to ionizing radiation	9/505	125/23210	0.00167594	0.0118313	0.00834369	Trex1/Sfrp2/Sfrp1/Ptprc/Pnp/Pml/Mta1/Cdkn1a/Apobec1	9
BP	GO:0003009	skeletal muscle contraction	5/505	40/23210	0.00167826	0.0118313	0.00834369	Synm/Myh7/Myh14/Dmpk/Dmd	5
BP	GO:0032620	interleukin-17 production	5/505	40/23210	0.00167826	0.0118313	0.00834369	Tlr2/Osm/Myd88/Il6/Arg2	5
BP	GO:0046633	alpha-beta T cell proliferation	5/505	40/23210	0.00167826	0.0118313	0.00834369	Ptprc/Lgals9/H2-T23/Cd274/Arg2	5
BP	GO:0070207	protein homotrimerization	5/505	40/23210	0.00167826	0.0118313	0.00834369	Steap4/Pnpt1/Mlkl/Lcn2/H2-M3	5
BP	GO:0008360	regulation of cell shape	10/505	150/23210	0.00168942	0.0118707	0.00837143	Sema4d/Myh14/Il6/Hck/Fgr/Fam171a1/Ccl3/Ccl2/Ccl12/Ccl11	10
BP	GO:0022612	gland morphogenesis	10/505	150/23210	0.00168942	0.0118707	0.00837143	Tnfaip3/Tnf/Sfrp1/Ptch1/Pml/Ntn4/Il6/Cyp7b1/Ccl11/Bmp4	10
BP	GO:0045682	regulation of epidermis development	7/505	80/23210	0.0017901	0.0125573	0.00885569	Wnt10b/Tnf/Sfn/Ptch1/Inhba/Hpse/Bmp4	7
BP	GO:0045785	positive regulation of cell adhesion	19/505	411/23210	0.00181129	0.012685	0.00894574	Vnn1/Vcam1/Tnf/Thbs1/Socs1/Ptprc/Pnp/Lgals9/Lck/Il6/Il1b/H2-T23/H2-M3/Emilin2/Dmd/Cxcl13/Cd274/Ccr5/Ccl2	19
BP	GO:0010951	negative regulation of endopeptidase activity	11/505	178/23210	0.00185738	0.0129787	0.00915288	Timp1/Thbs1/Sfrp2/Sfn/Serpina3n/Serpina3i/Serpina3g/Serpina3f/Por/Il6/Dpep1	11
BP	GO:0048640	negative regulation of developmental growth	9/505	127/23210	0.00187019	0.0129787	0.00915288	Sfrp2/Sfrp1/Sema4d/Ptch1/Plac8/Fgfr3/Cdkn1a/Ccr5/Bmp4	9
BP	GO:0090092	regulation of transmembrane receptor protein serine/threonine kinase signaling pathway	13/505	233/23210	0.00187741	0.0129787	0.00915288	Thbs1/Sfrp2/Sfrp1/Rbpms/Lrg1/Lgals9/Inhba/Gpc3/Gdf10/Chrdl1/Bmp6/Bmp4/Bmp3	13
BP	GO:0001937	negative regulation of endothelial cell proliferation	5/505	41/23210	0.00187766	0.0129787	0.00915288	Xdh/Tnf/Thbs1/Stat1/Ccl12	5
BP	GO:0006509	membrane protein ectodomain proteolysis	5/505	41/23210	0.00187766	0.0129787	0.00915288	Tnfrsf1b/Tnf/Timp1/Il1b/Bace2	5
BP	GO:0030501	positive regulation of bone mineralization	5/505	41/23210	0.00187766	0.0129787	0.00915288	Wnt10b/Isg15/Fgfr3/Bmp6/Bmp4	5
BP	GO:1900744	regulation of p38MAPK cascade	5/505	41/23210	0.00187766	0.0129787	0.00915288	Zc3h12a/Xdh/Il1b/Gadd45g/Dab2ip	5
BP	GO:2000772	regulation of cellular senescence	5/505	41/23210	0.00187766	0.0129787	0.00915288	Pnpt1/Nampt/H2-M3/B2m/Arg2	5
BP	GO:0048511	rhythmic process	15/505	291/23210	0.00190337	0.0130868	0.00922911	Tef/Pml/Per3/Per2/Nfil3/Nampt/Mta1/Klf9/Kcna2/Inhba/Il6/Hlf/Cyp7b1/Csf2/Ass1	15
BP	GO:0046850	regulation of bone remodeling	6/505	60/23210	0.00190839	0.0130868	0.00922911	Sfrp1/Pdk4/Il6/Fgfr3/Fcgr4/Cldn18	6
BP	GO:0001781	neutrophil apoptotic process	3/505	12/23210	0.00194576	0.0130868	0.00922911	Il6/Hcar2/Cxcr2	3
BP	GO:0002730	regulation of dendritic cell cytokine production	3/505	12/23210	0.00194576	0.0130868	0.00922911	Tlr9/Tlr2/Ddx58	3
BP	GO:0032725	positive regulation of granulocyte macrophage colony-stimulating factor production	3/505	12/23210	0.00194576	0.0130868	0.00922911	Tlr9/Il1b/Ddx58	3
BP	GO:0045080	positive regulation of chemokine biosynthetic process	3/505	12/23210	0.00194576	0.0130868	0.00922911	Tnf/Myd88/Il1b	3
BP	GO:0051798	positive regulation of hair follicle development	3/505	12/23210	0.00194576	0.0130868	0.00922911	Wnt10b/Tnf/Hpse	3
BP	GO:0070586	cell-cell adhesion involved in gastrulation	3/505	12/23210	0.00194576	0.0130868	0.00922911	Tnfaip3/Il1rn/Adipoq	3
BP	GO:0072608	interleukin-10 secretion	3/505	12/23210	0.00194576	0.0130868	0.00922911	Lgals9/Isg15/Cd274	3
BP	GO:0090343	positive regulation of cell aging	3/505	12/23210	0.00194576	0.0130868	0.00922911	H2-M3/B2m/Arg2	3
BP	GO:0006925	inflammatory cell apoptotic process	4/505	25/23210	0.00194871	0.0130868	0.00922911	Il6/Hcar2/Cxcr2/Ccr5	4
BP	GO:0009649	entrainment of circadian clock	4/505	25/23210	0.00194871	0.0130868	0.00922911	Pml/Per3/Per2/Mta1	4
BP	GO:0010742	macrophage derived foam cell differentiation	4/505	25/23210	0.00194871	0.0130868	0.00922911	Stat1/Msr1/Csf2/Adipoq	4
BP	GO:0032480	negative regulation of type I interferon production	4/505	25/23210	0.00194871	0.0130868	0.00922911	Nmi/Gbp4/Dhx58/Acod1	4
BP	GO:0034123	positive regulation of toll-like receptor signaling pathway	4/505	25/23210	0.00194871	0.0130868	0.00922911	Tlr9/Tlr2/Rsad2/Pik3ap1	4
BP	GO:0046426	negative regulation of receptor signaling pathway via JAK-STAT	4/505	25/23210	0.00194871	0.0130868	0.00922911	Socs3/Socs1/Parp14/Bcl3	4
BP	GO:0055069	zinc ion homeostasis	4/505	25/23210	0.00194871	0.0130868	0.00922911	Slc39a14/Mt2/Mt1/Atp7b	4
BP	GO:0090023	positive regulation of neutrophil chemotaxis	4/505	25/23210	0.00194871	0.0130868	0.00922911	Sell/Il1b/Cxcr2/C3ar1	4
BP	GO:0052126	movement in host environment	7/505	82/23210	0.00206439	0.0138419	0.00976157	Trim30a/Trim21/Tmprss2/Pml/Ifitm6/Ifitm3/Ifitm1	7
BP	GO:0046636	negative regulation of alpha-beta T cell activation	5/505	42/23210	0.00209384	0.0139952	0.00986969	Zc3h12a/Socs1/Lgals9/Cd274/Arg2	5
BP	GO:1902622	regulation of neutrophil migration	5/505	42/23210	0.00209384	0.0139952	0.00986969	Sell/Myd88/Il1b/Cxcr2/C3ar1	5
BP	GO:0051817	modulation of process of other organism involved in symbiotic interaction	7/505	83/23210	0.00221317	0.0147695	0.0104158	Zc3h12a/Tlr2/Irgm2/Irgm1/Chia1/Ccr5/Ccl4	7
BP	GO:0048661	positive regulation of smooth muscle cell proliferation	8/505	106/23210	0.00222712	0.0148393	0.010465	Tnf/Thbs1/Stat1/Nampt/Myd88/Il6/C3ar1/Bmp4	8
BP	GO:0032720	negative regulation of tumor necrosis factor production	6/505	62/23210	0.00225959	0.0149435	0.0105385	Zc3h12a/Trim30a/Tnfaip3/Bcl3/Arg2/Adipoq	6
BP	GO:0045668	negative regulation of osteoblast differentiation	6/505	62/23210	0.00225959	0.0149435	0.0105385	Tnn/Tnf/Sfrp1/Sema4d/Ptch1/Gdf10	6
BP	GO:0033688	regulation of osteoblast proliferation	4/505	26/23210	0.00226385	0.0149435	0.0105385	Tnn/Sfrp1/Hpse/Eif2ak2	4
BP	GO:0090077	foam cell differentiation	4/505	26/23210	0.00226385	0.0149435	0.0105385	Stat1/Msr1/Csf2/Adipoq	4
BP	GO:1904893	negative regulation of receptor signaling pathway via STAT	4/505	26/23210	0.00226385	0.0149435	0.0105385	Socs3/Socs1/Parp14/Bcl3	4
BP	GO:1905523	positive regulation of macrophage migration	4/505	26/23210	0.00226385	0.0149435	0.0105385	Thbs1/Cxcl17/Ccl2/C3ar1	4
BP	GO:0007178	transmembrane receptor protein serine/threonine kinase signaling pathway	17/505	357/23210	0.00227495	0.0149935	0.0105737	Thbs1/Sfrp2/Sfrp1/Rbpms/Pml/Myd88/Ltbp4/Lrg1/Lgals9/Inhba/Gpc3/Gdf10/Chrdl1/Ccl2/Bmp6/Bmp4/Bmp3	17
BP	GO:0045786	negative regulation of cell cycle	20/505	452/23210	0.00231617	0.0152416	0.0107487	Wnt10b/Trex1/Tnfaip3/Tnf/Thbs1/Stk33/Slfn1/Ppp2r5b/Pnpt1/Pml/Osm/Lif/Inhba/H2-M3/Fhl1/Fgfr3/Dab2ip/Cdkn1a/Ccl12/Bmp4	20
BP	GO:0032768	regulation of monooxygenase activity	5/505	43/23210	0.00232763	0.0152697	0.0107685	Tnf/Por/Il1b/Gch1/Arg2	5
BP	GO:0070232	regulation of T cell apoptotic process	5/505	43/23210	0.00232763	0.0152697	0.0107685	Siglec1/Pnp/Cd274/Bmp4/Arg2	5
BP	GO:0030336	negative regulation of cell migration	14/505	268/23210	0.00235436	0.0153937	0.0108559	Tnn/Timp1/Thbs1/Sfrp2/Sfrp1/Il1rn/Igfbp3/Dpep1/Dab2ip/Cxcl13/Ccr5/Ccl12/Apod/Adipoq	14
BP	GO:0014074	response to purine-containing compound	8/505	107/23210	0.00236237	0.0153937	0.0108559	Wnt10b/Stat1/Sell/Junb/Irs1/Il1b/Asph/Adipoq	8
BP	GO:0038061	NIK/NF-kappaB signaling	8/505	107/23210	0.00236237	0.0153937	0.0108559	Zc3h12a/Tnf/Tlr9/Tlr2/Mmp8/Il1b/Eif2ak2/Cd14	8
BP	GO:0045834	positive regulation of lipid metabolic process	10/505	157/23210	0.00236464	0.0153937	0.0108559	Tnf/Por/Pla2g6/Irs1/Il1b/Fgr/Fgfr3/Bmp6/Angptl4/Adipoq	10
BP	GO:0060402	calcium ion transport into cytosol	10/505	157/23210	0.00236464	0.0153937	0.0108559	Ptprc/Pml/Lck/Hap1/Glp1r/Dmd/Cxcl10/Ccr5/Bmp4/Asph	10
BP	GO:0034103	regulation of tissue remodeling	7/505	84/23210	0.00237009	0.0154056	0.0108644	Sfrp1/Pml/Pdk4/Il6/Fgfr3/Fcgr4/Cldn18	7
BP	GO:0002712	regulation of B cell mediated immunity	6/505	63/23210	0.00245242	0.0157912	0.0111363	Tnf/Ptprc/H2-T23/Fcgr1/Fcer1g/C3	6
BP	GO:0002889	regulation of immunoglobulin mediated immune response	6/505	63/23210	0.00245242	0.0157912	0.0111363	Tnf/Ptprc/H2-T23/Fcgr1/Fcer1g/C3	6
BP	GO:0045661	regulation of myoblast differentiation	6/505	63/23210	0.00245242	0.0157912	0.0111363	Tnf/Il1f9/Igfbp3/Cxcl9/Cxcl10/Bmp4	6
BP	GO:0002244	hematopoietic progenitor cell differentiation	10/505	158/23210	0.00247665	0.0157912	0.0111363	Trex1/Spi1/Sfrp1/Samd9l/Ptprc/Inhba/Herc6/Eif2ak2/Bmp4/Adar	10
BP	GO:0002371	dendritic cell cytokine production	3/505	13/23210	0.00248884	0.0157912	0.0111363	Tlr9/Tlr2/Ddx58	3
BP	GO:0002756	MyD88-independent toll-like receptor signaling pathway	3/505	13/23210	0.00248884	0.0157912	0.0111363	Tnip3/Irf7/Cd300lf	3
BP	GO:0009148	pyrimidine nucleoside triphosphate biosynthetic process	3/505	13/23210	0.00248884	0.0157912	0.0111363	Ctps2/Ctps/Cmpk2	3
BP	GO:0031652	positive regulation of heat generation	3/505	13/23210	0.00248884	0.0157912	0.0111363	Tnf/Il1b/Ccr5	3
BP	GO:0042635	positive regulation of hair cycle	3/505	13/23210	0.00248884	0.0157912	0.0111363	Wnt10b/Tnf/Hpse	3
BP	GO:0046642	negative regulation of alpha-beta T cell proliferation	3/505	13/23210	0.00248884	0.0157912	0.0111363	Lgals9/Cd274/Arg2	3
BP	GO:0060340	positive regulation of type I interferon-mediated signaling pathway	3/505	13/23210	0.00248884	0.0157912	0.0111363	Zbp1/Nlrc5/Irf7	3
BP	GO:0060391	positive regulation of SMAD protein signal transduction	3/505	13/23210	0.00248884	0.0157912	0.0111363	Rbpms/Bmp6/Bmp4	3
BP	GO:0061318	renal filtration cell differentiation	3/505	13/23210	0.00248884	0.0157912	0.0111363	Bmp4/Basp1/Adipoq	3
BP	GO:0072112	glomerular visceral epithelial cell differentiation	3/505	13/23210	0.00248884	0.0157912	0.0111363	Bmp4/Basp1/Adipoq	3
BP	GO:0072311	glomerular epithelial cell differentiation	3/505	13/23210	0.00248884	0.0157912	0.0111363	Bmp4/Basp1/Adipoq	3
BP	GO:0150146	cell junction disassembly	3/505	13/23210	0.00248884	0.0157912	0.0111363	C3/C1qb/C1qa	3
BP	GO:0002275	myeloid cell activation involved in immune response	7/505	85/23210	0.00253545	0.0160151	0.0112942	Trex1/Sbno2/Milr1/Ifnb1/Fgr/Fcer1g/Cd177	7
BP	GO:0048708	astrocyte differentiation	7/505	85/23210	0.00253545	0.0160151	0.0112942	Tspan2/S100a9/S100a8/Lif/Il1b/Fgfr3/C1qa	7
BP	GO:0051384	response to glucocorticoid	7/505	85/23210	0.00253545	0.0160151	0.0112942	Tnf/Klf9/Il6/Il1rn/Ifnb1/Bmp4/Ass1	7
BP	GO:1901361	organic cyclic compound catabolic process	19/505	424/23210	0.00256373	0.0161697	0.0114032	Zc3h12a/Xdh/Trex1/Tnfrsf1b/Slfn8/Slc11a1/Samhd1/Pnpt1/Pnp/Oas2/Myd88/Isg20/Il6/Igfbp3/Helz2/Gsta3/Cdadc1/Apobec1/Aox3	19
BP	GO:0009394	2'-deoxyribonucleotide metabolic process	4/505	27/23210	0.0026124	0.0162874	0.0114862	Samhd1/Pnp/Cmpk2/Cdadc1	4
BP	GO:0010893	positive regulation of steroid biosynthetic process	4/505	27/23210	0.0026124	0.0162874	0.0114862	Tnf/Por/Il1b/Bmp6	4
BP	GO:0019692	deoxyribose phosphate metabolic process	4/505	27/23210	0.0026124	0.0162874	0.0114862	Samhd1/Pnp/Cmpk2/Cdadc1	4
BP	GO:0032069	regulation of nuclease activity	4/505	27/23210	0.0026124	0.0162874	0.0114862	Oasl2/Oasl1/Oas3/Oas2	4
BP	GO:0032770	positive regulation of monooxygenase activity	4/505	27/23210	0.0026124	0.0162874	0.0114862	Tnf/Por/Il1b/Gch1	4
BP	GO:0036037	CD8-positive, alpha-beta T cell activation	4/505	27/23210	0.0026124	0.0162874	0.0114862	Tnfsf8/Socs1/H2-T23/Cd274	4
BP	GO:0072528	pyrimidine-containing compound biosynthetic process	4/505	27/23210	0.0026124	0.0162874	0.0114862	Ctps2/Ctps/Cmpk2/Cdadc1	4
BP	GO:0010466	negative regulation of peptidase activity	13/505	242/23210	0.00261303	0.0162874	0.0114862	Timp1/Thbs1/Sfrp2/Sfn/Serpina3n/Serpina3i/Serpina3g/Serpina3f/Por/Itih4/Il6/Gpc3/Dpep1	13
BP	GO:0043491	protein kinase B signaling	11/505	186/23210	0.00261868	0.0162987	0.0114942	Xdh/Tnf/Thbs1/Osm/Mmp3/Irs1/Il6/Il1b/Hpse/H2-M3/Ccl12	11
BP	GO:2000514	regulation of CD4-positive, alpha-beta T cell activation	6/505	64/23210	0.00265737	0.0165153	0.0116469	Zc3h12a/Socs1/Lgals9/Il6/Cd274/Arg2	6
BP	GO:0051924	regulation of calcium ion transport	14/505	272/23210	0.00269338	0.0166819	0.0117645	Tlr9/Stim2/Pml/Pla2g6/Kcne2/Hap1/Glp1r/Dmd/Cxcl10/Ccr1/Ccl4/Ccl12/Bmp4/Asph	14
BP	GO:0035821	modulation of process of other organism	9/505	134/23210	0.00269595	0.0166819	0.0117645	Zc3h12a/Tlr2/S100a9/Mpeg1/Irgm2/Irgm1/Chia1/Ccr5/Ccl4	9
BP	GO:0051928	positive regulation of calcium ion transport	9/505	134/23210	0.00269595	0.0166819	0.0117645	Stim2/Kcne2/Hap1/Cxcl10/Ccr1/Ccl4/Ccl12/Bmp4/Asph	9
BP	GO:0031214	biomineral tissue development	10/505	160/23210	0.00271343	0.0166939	0.0117729	Wnt10b/Tcirg1/Sbno2/Isg15/Gpc3/Fgr/Fgfr3/Ccr1/Bmp6/Bmp4	10
BP	GO:0043433	negative regulation of DNA-binding transcription factor activity	10/505	160/23210	0.00271343	0.0166939	0.0117729	Zc3h12a/Trim21/Tnfaip3/Tlr9/Ptch1/Pim1/Parp10/Nlrc5/Dab2ip/Acod1	10
BP	GO:0110148	biomineralization	10/505	160/23210	0.00271343	0.0166939	0.0117729	Wnt10b/Tcirg1/Sbno2/Isg15/Gpc3/Fgr/Fgfr3/Ccr1/Bmp6/Bmp4	10
BP	GO:0072001	renal system development	15/505	302/23210	0.00271359	0.0166939	0.0117729	Vcan/Trex1/Stat1/Sfrp1/Ptch1/Lif/Gsta3/Gpc3/Cxcr2/C3ar1/Bmp6/Bmp4/Basp1/Arg2/Adipoq	15
BP	GO:0051346	negative regulation of hydrolase activity	18/505	395/23210	0.00275278	0.0169105	0.0119257	Tnf/Timp1/Thbs1/Sh3rf2/Sfrp2/Sfn/Serpina3n/Serpina3i/Serpina3g/Serpina3f/Sema4d/Por/Itih4/Il6/Gpc3/Dpep1/Dab2ip/Angptl4	18
BP	GO:0048545	response to steroid hormone	12/505	215/23210	0.00275729	0.0169138	0.011928	Tnf/Sfrp1/Klf9/Il6/Il1rn/Ifnb1/Daxx/Cyp7b1/Calcoco1/Bmp4/Ass1/Acod1	12
BP	GO:0051091	positive regulation of DNA-binding transcription factor activity	13/505	244/23210	0.00280496	0.0171694	0.0121082	Wnt10b/Trim21/Trim14/Tnf/Tmem173/Tlr9/Tlr2/Ppp2r5b/Myd88/Il6/Il1b/Eif2ak2/Ddx58	13
BP	GO:0001776	leukocyte homeostasis	8/505	110/23210	0.00280705	0.0171694	0.0121082	Tnfaip3/Tcirg1/Il6/Hcar2/Fcer1g/Cxcr2/Cxcl5/Ccl2	8
BP	GO:0006006	glucose metabolic process	11/505	188/23210	0.00284381	0.0173693	0.0122492	Tnf/Pgm2l1/Per2/Pdk4/Irs1/Il6/Igfbp3/Cbr2/Atf3/Apod/Adipoq	11
BP	GO:0010717	regulation of epithelial to mesenchymal transition	7/505	87/23210	0.00289263	0.0176421	0.0124416	Sfrp2/Sfrp1/Il6/Il1b/Glipr2/Dab2ip/Bmp4	7
BP	GO:0043547	positive regulation of GTPase activity	12/505	217/23210	0.00297321	0.0181076	0.0127699	Sema4d/Rgs16/Evi5/Cxcl13/Ccl7/Ccl4/Ccl3/Ccl20/Ccl2/Ccl12/Ccl11/Asap3	12
BP	GO:0032891	negative regulation of organic acid transport	4/505	28/23210	0.00299604	0.0181169	0.0127764	Tnf/Thbs1/Il1rn/Il1b	4
BP	GO:0044003	modulation by symbiont of host process	4/505	28/23210	0.00299604	0.0181169	0.0127764	Tlr2/Irgm2/Irgm1/Ccr5	4
BP	GO:0045187	regulation of circadian sleep/wake cycle, sleep	4/505	28/23210	0.00299604	0.0181169	0.0127764	Per3/Kcna2/Il6/Csf2	4
BP	GO:1900745	positive regulation of p38MAPK cascade	4/505	28/23210	0.00299604	0.0181169	0.0127764	Zc3h12a/Xdh/Il1b/Gadd45g	4
BP	GO:1902932	positive regulation of alcohol biosynthetic process	4/505	28/23210	0.00299604	0.0181169	0.0127764	Tnf/Por/Il1b/Bmp6	4
BP	GO:0034655	nucleobase-containing compound catabolic process	16/505	336/23210	0.00302227	0.0182495	0.01287	Zc3h12a/Trex1/Tnfrsf1b/Slfn8/Slc11a1/Samhd1/Pnpt1/Pnp/Oas2/Myd88/Isg20/Il6/Igfbp3/Helz2/Cdadc1/Apobec1	16
BP	GO:0070664	negative regulation of leukocyte proliferation	7/505	88/23210	0.00308506	0.0185307	0.0130683	Slfn1/Lgals9/H2-M3/Cd274/Ccl12/Bmp4/Arg2	7
BP	GO:0032623	interleukin-2 production	6/505	66/23210	0.00310545	0.0185307	0.0130683	Tnfaip3/Slc11a1/Ptprc/Lag3/Il1b/Fcer1g	6
BP	GO:0014819	regulation of skeletal muscle contraction	3/505	14/23210	0.00311679	0.0185307	0.0130683	Myh7/Dmpk/Dmd	3
BP	GO:0018119	peptidyl-cysteine S-nitrosylation	3/505	14/23210	0.00311679	0.0185307	0.0130683	S100a9/S100a8/Dmd	3
BP	GO:0032604	granulocyte macrophage colony-stimulating factor production	3/505	14/23210	0.00311679	0.0185307	0.0130683	Tlr9/Il1b/Ddx58	3
BP	GO:0032645	regulation of granulocyte macrophage colony-stimulating factor production	3/505	14/23210	0.00311679	0.0185307	0.0130683	Tlr9/Il1b/Ddx58	3
BP	GO:0034116	positive regulation of heterotypic cell-cell adhesion	3/505	14/23210	0.00311679	0.0185307	0.0130683	Tnf/Lck/Il1b	3
BP	GO:0035745	T-helper 2 cell cytokine production	3/505	14/23210	0.00311679	0.0185307	0.0130683	Rsad2/Il6/Ifnb1	3
BP	GO:0042532	negative regulation of tyrosine phosphorylation of STAT protein	3/505	14/23210	0.00311679	0.0185307	0.0130683	Socs3/Socs1/Parp14	3
BP	GO:0045591	positive regulation of regulatory T cell differentiation	3/505	14/23210	0.00311679	0.0185307	0.0130683	Socs1/Lgals9/H2-M3	3
BP	GO:2000052	positive regulation of non-canonical Wnt signaling pathway	3/505	14/23210	0.00311679	0.0185307	0.0130683	Sfrp1/Plekha4/Gpc3	3
BP	GO:0008630	intrinsic apoptotic signaling pathway in response to DNA damage	8/505	112/23210	0.003138	0.0185531	0.013084	Tnfrsf1b/Tnf/Sfn/Pnp/Pml/Ifi204/Cdkn1a/Bcl3	8
BP	GO:0032368	regulation of lipid transport	8/505	112/23210	0.003138	0.0185531	0.013084	Thbs1/Ptch1/Pon1/Pla2g6/Il1b/Igfbp3/Bmp6/Adipoq	8
BP	GO:0043123	positive regulation of I-kappaB kinase/NF-kappaB signaling	8/505	112/23210	0.003138	0.0185531	0.013084	Tnf/Tmem106a/Tlr9/Myd88/Il1rn/Il1f9/Il1b/Adipoq	8
BP	GO:0046632	alpha-beta T cell differentiation	8/505	112/23210	0.003138	0.0185531	0.013084	Zc3h12a/Tnfsf8/Socs1/Rsad2/Pnp/Il6/Gadd45g/Bcl3	8
BP	GO:2000404	regulation of T cell migration	5/505	46/23210	0.00314274	0.0185553	0.0130856	Lgals9/Cxcl13/Cxcl10/Ccl20/Apod	5
BP	GO:0032147	activation of protein kinase activity	13/505	248/23210	0.00322343	0.0190053	0.0134029	Tnf/Thbs1/Socs1/Slc11a1/Ptprc/Mlkl/Map2k7/Il1b/Gadd45g/Eif2ak2/Dab2ip/Cxcl17/Bmp4	13
BP	GO:0007050	cell cycle arrest	9/505	138/23210	0.00328352	0.0192739	0.0135924	Wnt10b/Thbs1/Slfn1/Ppp2r5b/Pnpt1/Pml/Inhba/Dab2ip/Cdkn1a	9
BP	GO:0007229	integrin-mediated signaling pathway	7/505	89/23210	0.00328713	0.0192739	0.0135924	Timp1/Lama3/Isg15/Fyb/Fgr/Fcer1g/Cd177	7
BP	GO:0031960	response to corticosteroid	7/505	89/23210	0.00328713	0.0192739	0.0135924	Tnf/Klf9/Il6/Il1rn/Ifnb1/Bmp4/Ass1	7
BP	GO:1904035	regulation of epithelial cell apoptotic process	7/505	89/23210	0.00328713	0.0192739	0.0135924	Tnfaip3/Tnf/Thbs1/H2-M3/Ccl12/Bmp4/Angptl4	7
BP	GO:0050802	circadian sleep/wake cycle, sleep	4/505	29/23210	0.00341643	0.019977	0.0140882	Per3/Kcna2/Il6/Csf2	4
BP	GO:0071353	cellular response to interleukin-4	4/505	29/23210	0.00341643	0.019977	0.0140882	Pml/Parp14/Nfil3/Cd300lf	4
BP	GO:0002820	negative regulation of adaptive immune response	5/505	47/23210	0.0034551	0.02012	0.0141891	Zc3h12a/Samsn1/Ptprc/Ifnb1/H2-M3	5
BP	GO:0051955	regulation of amino acid transport	5/505	47/23210	0.0034551	0.02012	0.0141891	Tnf/Per2/Il1rn/Il1b/Arg2	5
BP	GO:1902041	regulation of extrinsic apoptotic signaling pathway via death domain receptors	5/505	47/23210	0.0034551	0.02012	0.0141891	Tnfaip3/Thbs1/Sfrp2/Sfrp1/Atf3	5
BP	GO:0070838	divalent metal ion transport	20/505	469/23210	0.00351509	0.0204414	0.0144157	Tlr9/Stim2/Slc39a14/Slc11a1/Ptprc/Pml/Pla2g6/Marcksl1/Lck/Kcne2/Hap1/Glp1r/Dmd/Cxcl10/Ccr5/Ccr1/Ccl4/Ccl12/Bmp4/Asph	20
BP	GO:0001822	kidney development	14/505	281/23210	0.00360439	0.0208937	0.0147347	Vcan/Trex1/Sfrp1/Ptch1/Lif/Gsta3/Gpc3/Cxcr2/C3ar1/Bmp6/Bmp4/Basp1/Arg2/Adipoq	14
BP	GO:2000146	negative regulation of cell motility	14/505	281/23210	0.00360439	0.0208937	0.0147347	Tnn/Timp1/Thbs1/Sfrp2/Sfrp1/Il1rn/Igfbp3/Dpep1/Dab2ip/Cxcl13/Ccr5/Ccl12/Apod/Adipoq	14
BP	GO:0035082	axoneme assembly	6/505	68/23210	0.00360762	0.0208937	0.0147347	Spag16/Rp1/Hydin/Dnah5/Cfap44/Cfap43	6
BP	GO:0000187	activation of MAPK activity	8/505	115/23210	0.00369041	0.0212933	0.0150165	Tnf/Thbs1/Ptprc/Mlkl/Map2k7/Il1b/Dab2ip/Cxcl17	8
BP	GO:0051209	release of sequestered calcium ion into cytosol	8/505	115/23210	0.00369041	0.0212933	0.0150165	Ptprc/Lck/Hap1/Glp1r/Dmd/Cxcl10/Ccr5/Asph	8
BP	GO:0045861	negative regulation of proteolysis	16/505	343/23210	0.00369165	0.0212933	0.0150165	Trim21/Timp1/Thbs1/Sfrp2/Sfn/Serpina3n/Serpina3i/Serpina3g/Serpina3f/Por/Pml/Itih4/Il6/Il1r2/Gpc3/Dpep1	16
BP	GO:0031668	cellular response to extracellular stimulus	12/505	223/23210	0.00370445	0.0213382	0.0150482	Zc3h12a/Vcam1/Sfrp2/Ptprc/Pim1/Pdk4/Eif2ak2/Cdkn1a/Bmp6/Atf3/Angptl4/5330417C22Rik	12
BP	GO:0046683	response to organophosphorus	7/505	91/23210	0.00372139	0.0214068	0.0150965	Wnt10b/Stat1/Sell/Junb/Il1b/Asph/Adipoq	7
BP	GO:0072511	divalent inorganic cation transport	20/505	472/23210	0.00377282	0.0216649	0.0152785	Tlr9/Stim2/Slc39a14/Slc11a1/Ptprc/Pml/Pla2g6/Marcksl1/Lck/Kcne2/Hap1/Glp1r/Dmd/Cxcl10/Ccr5/Ccr1/Ccl4/Ccl12/Bmp4/Asph	20
BP	GO:0042088	T-helper 1 type immune response	5/505	48/23210	0.00378913	0.0216649	0.0152785	Slc11a1/Il1b/Il18bp/Gadd45g/Bcl3	5
BP	GO:0061005	cell differentiation involved in kidney development	5/505	48/23210	0.00378913	0.0216649	0.0152785	Ptch1/Lif/Bmp4/Basp1/Adipoq	5
BP	GO:0090342	regulation of cell aging	5/505	48/23210	0.00378913	0.0216649	0.0152785	Pnpt1/Nampt/H2-M3/B2m/Arg2	5
BP	GO:0017014	protein nitrosylation	3/505	15/23210	0.00383353	0.0216649	0.0152785	S100a9/S100a8/Dmd	3
BP	GO:0031650	regulation of heat generation	3/505	15/23210	0.00383353	0.0216649	0.0152785	Tnf/Il1b/Ccr5	3
BP	GO:0034162	toll-like receptor 9 signaling pathway	3/505	15/23210	0.00383353	0.0216649	0.0152785	Tlr9/Rsad2/Pik3ap1	3
BP	GO:0044068	modulation by symbiont of host cellular process	3/505	15/23210	0.00383353	0.0216649	0.0152785	Irgm2/Irgm1/Ccr5	3
BP	GO:0045342	MHC class II biosynthetic process	3/505	15/23210	0.00383353	0.0216649	0.0152785	Tmem106a/Spi1/Slc11a1	3
BP	GO:0045414	regulation of interleukin-8 biosynthetic process	3/505	15/23210	0.00383353	0.0216649	0.0152785	Tnf/Tlr9/Bcl3	3
BP	GO:0051044	positive regulation of membrane protein ectodomain proteolysis	3/505	15/23210	0.00383353	0.0216649	0.0152785	Tnfrsf1b/Tnf/Il1b	3
BP	GO:0072010	glomerular epithelium development	3/505	15/23210	0.00383353	0.0216649	0.0152785	Bmp4/Basp1/Adipoq	3
BP	GO:1902043	positive regulation of extrinsic apoptotic signaling pathway via death domain receptors	3/505	15/23210	0.00383353	0.0216649	0.0152785	Thbs1/Sfrp1/Atf3	3
BP	GO:0070588	calcium ion transmembrane transport	14/505	283/23210	0.0038376	0.0216649	0.0152785	Tlr9/Stim2/Ptprc/Pla2g6/Marcksl1/Lck/Kcne2/Hap1/Glp1r/Dmd/Cxcl10/Ccr5/Bmp4/Asph	14
BP	GO:0061082	myeloid leukocyte cytokine production	4/505	30/23210	0.0038752	0.0218472	0.0154071	Tlr2/H2-M3/Fcer1g/Ddx58	4
BP	GO:0032370	positive regulation of lipid transport	6/505	69/23210	0.00388018	0.0218472	0.0154071	Ptch1/Pon1/Pla2g6/Il1b/Bmp6/Adipoq	6
BP	GO:0010948	negative regulation of cell cycle process	12/505	225/23210	0.0039781	0.0223689	0.015775	Slfn1/Ppp2r5b/Pml/Osm/Lif/H2-M3/Fhl1/Fgfr3/Dab2ip/Cdkn1a/Ccl12/Bmp4	12
BP	GO:0001655	urogenital system development	16/505	346/23210	0.00401364	0.0225389	0.0158949	Vcan/Trex1/Stat1/Sfrp1/Ptch1/Lif/Gsta3/Gpc3/Cyp7b1/Cxcr2/C3ar1/Bmp6/Bmp4/Basp1/Arg2/Adipoq	16
BP	GO:0042176	regulation of protein catabolic process	17/505	378/23210	0.00406368	0.0227899	0.0160719	Wnt10b/Trim30a/Tnfrsf1b/Tnfaip3/Tnf/Timp1/Sh3rf2/Samd9l/Psme2/Psme1/Pml/Oaz2/Kcne2/Il1b/Gpc3/Dab2ip/Ctsa	17
BP	GO:0051283	negative regulation of sequestering of calcium ion	8/505	117/23210	0.00409852	0.0229549	0.0161883	Ptprc/Lck/Hap1/Glp1r/Dmd/Cxcl10/Ccr5/Asph	8
BP	GO:0040013	negative regulation of locomotion	15/505	316/23210	0.00413737	0.0230671	0.0162674	Tnn/Timp1/Thbs1/Sfrp2/Sfrp1/Sema4d/Il1rn/Igfbp3/Dpep1/Dab2ip/Cxcl13/Ccr5/Ccl12/Apod/Adipoq	15
BP	GO:0051271	negative regulation of cellular component movement	15/505	316/23210	0.00413737	0.0230671	0.0162674	Tnn/Timp1/Thbs1/Sfrp2/Sfrp1/Sema4d/Il1rn/Igfbp3/Dpep1/Dab2ip/Cxcl13/Ccr5/Ccl12/Apod/Adipoq	15
BP	GO:0045646	regulation of erythrocyte differentiation	5/505	49/23210	0.00414567	0.0230671	0.0162674	Stat1/Spi1/Isg15/Inhba/B2m	5
BP	GO:0070169	positive regulation of biomineral tissue development	5/505	49/23210	0.00414567	0.0230671	0.0162674	Wnt10b/Isg15/Fgfr3/Bmp6/Bmp4	5
BP	GO:0110151	positive regulation of biomineralization	5/505	49/23210	0.00414567	0.0230671	0.0162674	Wnt10b/Isg15/Fgfr3/Bmp6/Bmp4	5
BP	GO:0019915	lipid storage	6/505	70/23210	0.0041677	0.0231291	0.0163111	Zc3h12a/Tnf/Msr1/Mest/Il1b/C3	6
BP	GO:0042130	negative regulation of T cell proliferation	6/505	70/23210	0.0041677	0.0231291	0.0163111	Slfn1/Lgals9/H2-M3/Cd274/Bmp4/Arg2	6
BP	GO:0045445	myoblast differentiation	7/505	93/23210	0.0041979	0.0232663	0.0164079	Wnt10b/Tnf/Il1f9/Igfbp3/Cxcl9/Cxcl10/Bmp4	7
BP	GO:0010876	lipid localization	17/505	380/23210	0.00428203	0.0237017	0.016715	Zc3h12a/Tnf/Thbs1/Ptch1/Pon1/Pla2g6/Msr1/Mest/Inhba/Il1b/Igfbp3/Fabp4/C3/Bmp6/Apod/Adipoq/Abca8a	17
BP	GO:0002828	regulation of type 2 immune response	4/505	31/23210	0.00437392	0.0239137	0.0168644	Rsad2/Il6/Ifnb1/Arg2	4
BP	GO:0010758	regulation of macrophage chemotaxis	4/505	31/23210	0.00437392	0.0239137	0.0168644	Thbs1/Cxcl17/Ccl2/C3ar1	4
BP	GO:0042634	regulation of hair cycle	4/505	31/23210	0.00437392	0.0239137	0.0168644	Wnt10b/Tnf/Inhba/Hpse	4
BP	GO:0042749	regulation of circadian sleep/wake cycle	4/505	31/23210	0.00437392	0.0239137	0.0168644	Per3/Kcna2/Il6/Csf2	4
BP	GO:0045662	negative regulation of myoblast differentiation	4/505	31/23210	0.00437392	0.0239137	0.0168644	Tnf/Il1f9/Cxcl10/Bmp4	4
BP	GO:0050718	positive regulation of interleukin-1 beta secretion	4/505	31/23210	0.00437392	0.0239137	0.0168644	Tlr2/Ccr5/Ccl3/Casp4	4
BP	GO:0070670	response to interleukin-4	4/505	31/23210	0.00437392	0.0239137	0.0168644	Pml/Parp14/Nfil3/Cd300lf	4
BP	GO:0090022	regulation of neutrophil chemotaxis	4/505	31/23210	0.00437392	0.0239137	0.0168644	Sell/Il1b/Cxcr2/C3ar1	4
BP	GO:2000515	negative regulation of CD4-positive, alpha-beta T cell activation	4/505	31/23210	0.00437392	0.0239137	0.0168644	Zc3h12a/Lgals9/Cd274/Arg2	4
BP	GO:0031396	regulation of protein ubiquitination	11/505	199/23210	0.00437658	0.0239137	0.0168644	Tnfaip3/Sh3rf2/Per2/Parp10/Nmi/Mta1/Isg15/Gbp4/Fgfr3/Dtx3l/Daxx	11
BP	GO:1902930	regulation of alcohol biosynthetic process	5/505	50/23210	0.00452552	0.0246828	0.0174068	Tnf/Por/Il1b/Dhcr7/Bmp6	5
BP	GO:0003158	endothelium development	8/505	119/23210	0.00454056	0.0246828	0.0174068	Xdh/Tnf/Myd88/Il1b/Dmd/Cxcl10/Bmp6/Bmp4	8
BP	GO:0043280	positive regulation of cysteine-type endopeptidase activity involved in apoptotic process	8/505	119/23210	0.00454056	0.0246828	0.0174068	Xdh/Tnf/Stat1/S100a9/S100a8/Pml/Lck/Casp4	8
BP	GO:0051282	regulation of sequestering of calcium ion	8/505	119/23210	0.00454056	0.0246828	0.0174068	Ptprc/Lck/Hap1/Glp1r/Dmd/Cxcl10/Ccr5/Asph	8
BP	GO:0002281	macrophage activation involved in immune response	3/505	16/23210	0.00464265	0.0249191	0.0175734	Trex1/Sbno2/Ifnb1	3
BP	GO:0002544	chronic inflammatory response	3/505	16/23210	0.00464265	0.0249191	0.0175734	Vnn1/Tnfaip3/Tnf	3
BP	GO:0009147	pyrimidine nucleoside triphosphate metabolic process	3/505	16/23210	0.00464265	0.0249191	0.0175734	Ctps2/Ctps/Cmpk2	3
BP	GO:0010875	positive regulation of cholesterol efflux	3/505	16/23210	0.00464265	0.0249191	0.0175734	Ptch1/Pon1/Adipoq	3
BP	GO:0016322	neuron remodeling	3/505	16/23210	0.00464265	0.0249191	0.0175734	Ntn4/C3/C1qa	3
BP	GO:0034134	toll-like receptor 2 signaling pathway	3/505	16/23210	0.00464265	0.0249191	0.0175734	Tlr2/Pik3ap1/Acod1	3
BP	GO:0042228	interleukin-8 biosynthetic process	3/505	16/23210	0.00464265	0.0249191	0.0175734	Tnf/Tlr9/Bcl3	3
BP	GO:0043117	positive regulation of vascular permeability	3/505	16/23210	0.00464265	0.0249191	0.0175734	Cxcr2/Ccl4/Bmp6	3
BP	GO:0051709	regulation of killing of cells of other organism	3/505	16/23210	0.00464265	0.0249191	0.0175734	Cxcl5/Cxcl1/Ccr5	3
BP	GO:1900119	positive regulation of execution phase of apoptosis	3/505	16/23210	0.00464265	0.0249191	0.0175734	Zc3h12a/Il6/Igfbp3	3
BP	GO:0043270	positive regulation of ion transport	15/505	322/23210	0.00491051	0.0262269	0.0184957	Stim2/Pla2g6/Kcne2/Il1b/Hap1/Fhl1/Dmd/Cxcl10/Cxcl1/Ccr1/Ccl4/Ccl2/Ccl12/Bmp4/Asph	15
BP	GO:0009262	deoxyribonucleotide metabolic process	4/505	32/23210	0.00491415	0.0262269	0.0184957	Samhd1/Pnp/Cmpk2/Cdadc1	4
BP	GO:0022410	circadian sleep/wake cycle process	4/505	32/23210	0.00491415	0.0262269	0.0184957	Per3/Kcna2/Il6/Csf2	4
BP	GO:0033619	membrane protein proteolysis	5/505	51/23210	0.00492949	0.0262269	0.0184957	Tnfrsf1b/Tnf/Timp1/Il1b/Bace2	5
BP	GO:0051353	positive regulation of oxidoreductase activity	5/505	51/23210	0.00492949	0.0262269	0.0184957	Tnf/Por/Lgals9/Il1b/Gch1	5
BP	GO:0070542	response to fatty acid	5/505	51/23210	0.00492949	0.0262269	0.0184957	Zc3h12a/Tlr2/Scd2/Pdk4/Irs1	5
BP	GO:0098754	detoxification	5/505	51/23210	0.00492949	0.0262269	0.0184957	Tnf/Mt2/Mt1/Gsta3/Gch1	5
BP	GO:0030279	negative regulation of ossification	7/505	96/23210	0.00499743	0.0265551	0.0187272	Tnn/Tnf/Sfrp1/Sema4d/Ptch1/Gdf10/Ccr1	7
BP	GO:0032411	positive regulation of transporter activity	8/505	121/23210	0.00501833	0.0265997	0.0187586	Stim2/Pon1/Kcne2/Hap1/Dmd/Ccl2/Bmp4/Asph	8
BP	GO:1900180	regulation of protein localization to nucleus	8/505	121/23210	0.00501833	0.0265997	0.0187586	Zc3h12a/Parp9/Lif/Gbp4/Dtx3l/Cldn18/Bmp4/Apod	8
BP	GO:0097193	intrinsic apoptotic signaling pathway	14/505	292/23210	0.00504398	0.0267023	0.0188311	Vnn1/Tnfrsf1b/Tnf/Sfn/S100a9/S100a8/Pnp/Pml/Lck/Ifi204/Dab2ip/Cdkn1a/Casp4/Bcl3	14
BP	GO:0060401	cytosolic calcium ion transport	10/505	175/23210	0.00512199	0.0270629	0.0190853	Ptprc/Pml/Lck/Hap1/Glp1r/Dmd/Cxcl10/Ccr5/Bmp4/Asph	10
BP	GO:0051865	protein autoubiquitination	6/505	73/23210	0.00512482	0.0270629	0.0190853	Trim30a/Trim21/Sh3rf2/Rnf213/Mta1/Dtx3l	6
BP	GO:0034764	positive regulation of transmembrane transport	12/505	233/23210	0.00523952	0.0276342	0.0194882	Stim2/Kcne2/Irs1/Hap1/Gpc3/Dmd/Cxcl10/Ccl2/C3/Bmp4/Asph/Adipoq	12
BP	GO:0010959	regulation of metal ion transport	18/505	421/23210	0.0053231	0.0280403	0.0197746	Tlr9/Stim2/Pml/Pla2g6/Kcne2/Hap1/Glp1r/Fhl1/Dmpk/Dmd/Cxcl10/Cxcl1/Ccr1/Ccl4/Ccl12/Bmp4/B2m/Asph	18
BP	GO:0072527	pyrimidine-containing compound metabolic process	5/505	52/23210	0.00535838	0.0281912	0.019881	Dck/Ctps2/Ctps/Cmpk2/Cdadc1	5
BP	GO:0006308	DNA catabolic process	4/505	33/23210	0.00549737	0.0288867	0.0203715	Trex1/Isg20/Il6/Igfbp3	4
BP	GO:0007288	sperm axoneme assembly	3/505	17/23210	0.00554734	0.0289346	0.0204053	Spag16/Cfap44/Cfap43	3
BP	GO:0032740	positive regulation of interleukin-17 production	3/505	17/23210	0.00554734	0.0289346	0.0204053	Osm/Myd88/Il6	3
BP	GO:0051956	negative regulation of amino acid transport	3/505	17/23210	0.00554734	0.0289346	0.0204053	Tnf/Il1rn/Il1b	3
BP	GO:0071360	cellular response to exogenous dsRNA	3/505	17/23210	0.00554734	0.0289346	0.0204053	Tmem173/Ifih1/Ddx58	3
BP	GO:0090192	regulation of glomerulus development	3/505	17/23210	0.00554734	0.0289346	0.0204053	C3ar1/Bmp4/Adipoq	3
BP	GO:2001185	regulation of CD8-positive, alpha-beta T cell activation	3/505	17/23210	0.00554734	0.0289346	0.0204053	Socs1/H2-T23/Cd274	3
BP	GO:0006816	calcium ion transport	18/505	423/23210	0.00558315	0.0290184	0.0204644	Tlr9/Stim2/Ptprc/Pml/Pla2g6/Marcksl1/Lck/Kcne2/Hap1/Glp1r/Dmd/Cxcl10/Ccr5/Ccr1/Ccl4/Ccl12/Bmp4/Asph	18
BP	GO:0042102	positive regulation of T cell proliferation	7/505	98/23210	0.0055907	0.0290184	0.0204644	Vcam1/Ptprc/Pnp/Il6/Il1b/H2-T23/Cd274	7
BP	GO:0046916	cellular transition metal ion homeostasis	7/505	98/23210	0.0055907	0.0290184	0.0204644	Slc39a14/Slc11a1/Mt2/Mt1/Lcn2/Bmp6/Atp7b	7
BP	GO:0070227	lymphocyte apoptotic process	7/505	98/23210	0.0055907	0.0290184	0.0204644	Siglec1/Pnp/Kdelr1/Hsh2d/Cd274/Bmp4/Arg2	7
BP	GO:0048662	negative regulation of smooth muscle cell proliferation	5/505	53/23210	0.00581297	0.0301353	0.021252	Tnfaip3/Igfbp3/Cdkn1a/Apod/Adipoq	5
BP	GO:0070373	negative regulation of ERK1 and ERK2 cascade	6/505	75/23210	0.00584654	0.0302724	0.0213487	Ptprc/Lif/Dmd/Dab2ip/Atf3/Adipoq	6
BP	GO:0045639	positive regulation of myeloid cell differentiation	7/505	99/23210	0.00590637	0.030545	0.021541	Tnf/Stat1/Lif/Isg15/Inhba/Ccr1/Ccl3	7
BP	GO:0007623	circadian rhythm	11/505	208/23210	0.00606672	0.0313361	0.0220989	Pml/Per3/Per2/Nfil3/Nampt/Mta1/Kcna2/Il6/Cyp7b1/Csf2/Ass1	11
BP	GO:0050716	positive regulation of interleukin-1 secretion	4/505	34/23210	0.00612505	0.0314844	0.0222034	Tlr2/Ccr5/Ccl3/Casp4	4
BP	GO:0090322	regulation of superoxide metabolic process	4/505	34/23210	0.00612505	0.0314844	0.0222034	Tnf/Gch1/Cxcl1/Cd177	4
BP	GO:1902624	positive regulation of neutrophil migration	4/505	34/23210	0.00612505	0.0314844	0.0222034	Sell/Il1b/Cxcr2/C3ar1	4
BP	GO:2000406	positive regulation of T cell migration	4/505	34/23210	0.00612505	0.0314844	0.0222034	Lgals9/Cxcl13/Cxcl10/Ccl20	4
BP	GO:0034599	cellular response to oxidative stress	13/505	268/23210	0.00614337	0.0315404	0.022243	Zc3h12a/Vnn1/Trex1/Tnfaip3/Tnf/Thbs1/Pnpt1/Pml/Mmp3/Lcn2/Il6/Gch1/Bmp4	13
BP	GO:0070228	regulation of lymphocyte apoptotic process	6/505	76/23210	0.00623395	0.0318961	0.0224938	Siglec1/Pnp/Hsh2d/Cd274/Bmp4/Arg2	6
BP	GO:0000041	transition metal ion transport	7/505	100/23210	0.00623516	0.0318961	0.0224938	Steap4/Slc39a14/Slc22a17/Slc11a1/Lcn2/B2m/Atp7b	7
BP	GO:0001578	microtubule bundle formation	7/505	100/23210	0.00623516	0.0318961	0.0224938	Tppp3/Spag16/Rp1/Hydin/Dnah5/Cfap44/Cfap43	7
BP	GO:0044060	regulation of endocrine process	5/505	54/23210	0.00629405	0.0321587	0.022679	Lif/Inhba/Il1b/Hcar2/Bmp6	5
BP	GO:0010001	glial cell differentiation	12/505	239/23210	0.00637983	0.0325578	0.0229605	Tspan2/Tnfrsf1b/Tlr2/S100a9/S100a8/Lif/Il1b/Fgfr3/Dmd/C1qa/Bmp4/B4galt5	12
BP	GO:0010832	negative regulation of myotube differentiation	3/505	18/23210	0.00655046	0.0332291	0.0234339	Il1f9/Daxx/Cxcl10	3
BP	GO:0034138	toll-like receptor 3 signaling pathway	3/505	18/23210	0.00655046	0.0332291	0.0234339	Tnfaip3/Tnf/Lgals9	3
BP	GO:0039529	RIG-I signaling pathway	3/505	18/23210	0.00655046	0.0332291	0.0234339	Dhx58/Ddx60/Ddx58	3
BP	GO:0046851	negative regulation of bone remodeling	3/505	18/23210	0.00655046	0.0332291	0.0234339	Sfrp1/Il6/Cldn18	3
BP	GO:0071801	regulation of podosome assembly	3/505	18/23210	0.00655046	0.0332291	0.0234339	Tnf/Hck/Csf2	3
BP	GO:0001763	morphogenesis of a branching structure	12/505	240/23210	0.00658761	0.0333778	0.0235387	Tnf/Socs3/Sfrp2/Sfrp1/Ptch1/Pml/Ntn4/Il6/Il1b/Gpc3/Ccl11/Bmp4	12
BP	GO:0042745	circadian sleep/wake cycle	4/505	35/23210	0.00679858	0.0342833	0.0241773	Per3/Kcna2/Il6/Csf2	4
BP	GO:0045940	positive regulation of steroid metabolic process	4/505	35/23210	0.00679858	0.0342833	0.0241773	Tnf/Por/Il1b/Bmp6	4
BP	GO:0046686	response to cadmium ion	4/505	35/23210	0.00679858	0.0342833	0.0241773	Mt2/Mt1/Daxx/Cyp2a5	4
BP	GO:0060142	regulation of syncytium formation by plasma membrane fusion	4/505	35/23210	0.00679858	0.0342833	0.0241773	Stat1/Il1f9/Cxcl9/Cxcl10	4
BP	GO:0046849	bone remodeling	7/505	102/23210	0.00693343	0.0349218	0.0246276	Tcirg1/Sfrp1/Pdk4/Il6/Fgfr3/Fcgr4/Cldn18	7
BP	GO:2001259	positive regulation of cation channel activity	6/505	78/23210	0.00706425	0.0355386	0.0250626	Stim2/Kcne2/Hap1/Ccl2/Bmp4/Asph	6
BP	GO:0045995	regulation of embryonic development	8/505	129/23210	0.0073234	0.0367988	0.0259513	Tnfaip3/Sfrp2/Sfrp1/Lama3/Il1rn/Bmp4/B4galt5/Adipoq	8
BP	GO:0035567	non-canonical Wnt signaling pathway	5/505	56/23210	0.00733879	0.0368326	0.0259751	Sfrp2/Sfrp1/Rnf213/Plekha4/Gpc3	5
BP	GO:0003401	axis elongation	4/505	36/23210	0.00751934	0.0376056	0.0265202	Sfrp2/Sfrp1/Nat8f3/Bmp4	4
BP	GO:0032735	positive regulation of interleukin-12 production	4/505	36/23210	0.00751934	0.0376056	0.0265202	Tlr9/Tlr2/Irf8/H2-M3	4
BP	GO:1904037	positive regulation of epithelial cell apoptotic process	4/505	36/23210	0.00751934	0.0376056	0.0265202	Thbs1/H2-M3/Ccl12/Bmp4	4
BP	GO:0002710	negative regulation of T cell mediated immunity	3/505	19/23210	0.00765454	0.0379248	0.0267454	Ptprc/Ifnb1/H2-M3	3
BP	GO:0032695	negative regulation of interleukin-12 production	3/505	19/23210	0.00765454	0.0379248	0.0267454	Tlr2/Thbs1/Mefv	3
BP	GO:0045076	regulation of interleukin-2 biosynthetic process	3/505	19/23210	0.00765454	0.0379248	0.0267454	Ptprc/Lag3/Il1b	3
BP	GO:0051883	killing of cells in other organism involved in symbiotic interaction	3/505	19/23210	0.00765454	0.0379248	0.0267454	Cxcl5/Cxcl1/Ccr5	3
BP	GO:0070723	response to cholesterol	3/505	19/23210	0.00765454	0.0379248	0.0267454	Ptch1/Inhba/Ccr5	3
BP	GO:0071605	monocyte chemotactic protein-1 production	3/505	19/23210	0.00765454	0.0379248	0.0267454	Il1b/Apod/Adipoq	3
BP	GO:0071637	regulation of monocyte chemotactic protein-1 production	3/505	19/23210	0.00765454	0.0379248	0.0267454	Il1b/Apod/Adipoq	3
BP	GO:1900424	regulation of defense response to bacterium	3/505	19/23210	0.00765454	0.0379248	0.0267454	Lgals9/Cxcl5/Arg2	3
BP	GO:0001657	ureteric bud development	7/505	104/23210	0.00768809	0.0379583	0.026769	Vcan/Sfrp1/Ptch1/Gsta3/Gpc3/Bmp4/Arg2	7
BP	GO:0072163	mesonephric epithelium development	7/505	104/23210	0.00768809	0.0379583	0.026769	Vcan/Sfrp1/Ptch1/Gsta3/Gpc3/Bmp4/Arg2	7
BP	GO:0072164	mesonephric tubule development	7/505	104/23210	0.00768809	0.0379583	0.026769	Vcan/Sfrp1/Ptch1/Gsta3/Gpc3/Bmp4/Arg2	7
BP	GO:0050879	multicellular organismal movement	5/505	57/23210	0.00790397	0.0389337	0.0274568	Synm/Myh7/Myh14/Dmpk/Dmd	5
BP	GO:0050881	musculoskeletal movement	5/505	57/23210	0.00790397	0.0389337	0.0274568	Synm/Myh7/Myh14/Dmpk/Dmd	5
BP	GO:0030500	regulation of bone mineralization	6/505	80/23210	0.00797173	0.0391314	0.0275963	Wnt10b/Isg15/Fgfr3/Ccr1/Bmp6/Bmp4	6
BP	GO:0043154	negative regulation of cysteine-type endopeptidase activity involved in apoptotic process	6/505	80/23210	0.00797173	0.0391314	0.0275963	Thbs1/Sfrp2/Sfn/Por/Il6/Dpep1	6
BP	GO:1904427	positive regulation of calcium ion transmembrane transport	6/505	80/23210	0.00797173	0.0391314	0.0275963	Stim2/Kcne2/Hap1/Cxcl10/Bmp4/Asph	6
BP	GO:0030218	erythrocyte differentiation	8/505	131/23210	0.00800748	0.0392616	0.0276881	Stat1/Spi1/Klf2/Isg15/Inhba/Bmp4/B2m/Adar	8
BP	GO:0007568	aging	12/505	247/23210	0.00819586	0.0401389	0.0283068	Trex1/Pnpt1/Pml/Nampt/Ifi27l2a/H2-M3/Cdkn1a/Ccl11/C1qa/B2m/Arg2/Apod	12
BP	GO:0019318	hexose metabolic process	11/505	217/23210	0.0082321	0.0401767	0.0283334	Tnf/Pgm2l1/Per2/Pdk4/Irs1/Il6/Igfbp3/Cbr2/Atf3/Apod/Adipoq	11
BP	GO:0002717	positive regulation of natural killer cell mediated immunity	4/505	37/23210	0.00828862	0.0401767	0.0283334	Lag3/Klrk1/H2-T23/H2-M3	4
BP	GO:0009112	nucleobase metabolic process	4/505	37/23210	0.00828862	0.0401767	0.0283334	Xdh/Ctps2/Ctps/Aox3	4
BP	GO:0035850	epithelial cell differentiation involved in kidney development	4/505	37/23210	0.00828862	0.0401767	0.0283334	Lif/Bmp4/Basp1/Adipoq	4
BP	GO:0045954	positive regulation of natural killer cell mediated cytotoxicity	4/505	37/23210	0.00828862	0.0401767	0.0283334	Lag3/Klrk1/H2-T23/H2-M3	4
BP	GO:0060071	Wnt signaling pathway, planar cell polarity pathway	4/505	37/23210	0.00828862	0.0401767	0.0283334	Sfrp2/Sfrp1/Plekha4/Gpc3	4
BP	GO:0071158	positive regulation of cell cycle arrest	4/505	37/23210	0.00828862	0.0401767	0.0283334	Ppp2r5b/Pml/Dab2ip/Cdkn1a	4
BP	GO:0097028	dendritic cell differentiation	4/505	37/23210	0.00828862	0.0401767	0.0283334	Spi1/H2-M3/Csf2/Batf2	4
BP	GO:1903792	negative regulation of anion transport	4/505	37/23210	0.00828862	0.0401767	0.0283334	Tnf/Thbs1/Il1rn/Il1b	4
BP	GO:0030177	positive regulation of Wnt signaling pathway	8/505	132/23210	0.00836698	0.0405103	0.0285687	Wnt10b/Tnfaip3/Tlr2/Sfrp2/Sfrp1/Plekha4/Gpc3/Fgfr3	8
BP	GO:0043367	CD4-positive, alpha-beta T cell differentiation	6/505	81/23210	0.00845559	0.0408927	0.0288384	Zc3h12a/Socs1/Rsad2/Il6/Gadd45g/Bcl3	6
BP	GO:0043330	response to exogenous dsRNA	5/505	58/23210	0.00849867	0.0410226	0.02893	Tmem173/Stat1/Ifnb1/Ifih1/Ddx58	5
BP	GO:0045446	endothelial cell differentiation	7/505	106/23210	0.00850174	0.0410226	0.02893	Xdh/Tnf/Myd88/Il1b/Dmd/Bmp6/Bmp4	7
BP	GO:0007565	female pregnancy	9/505	160/23210	0.0085223	0.0410752	0.0289671	Vmp1/Timp1/Lif/Lgals9/Klf9/Junb/H3f3b/H2-Q7/Acod1	9
BP	GO:1903169	regulation of calcium ion transmembrane transport	9/505	161/23210	0.00885885	0.0423276	0.0298503	Tlr9/Stim2/Pla2g6/Kcne2/Hap1/Dmd/Cxcl10/Bmp4/Asph	9
BP	GO:0002523	leukocyte migration involved in inflammatory response	3/505	20/23210	0.00886181	0.0423276	0.0298503	S100a9/S100a8/Ccl2	3
BP	GO:0009200	deoxyribonucleoside triphosphate metabolic process	3/505	20/23210	0.00886181	0.0423276	0.0298503	Samhd1/Pnp/Cmpk2	3
BP	GO:0033033	negative regulation of myeloid cell apoptotic process	3/505	20/23210	0.00886181	0.0423276	0.0298503	Fcer1g/Cxcr2/Ccr5	3
BP	GO:0035584	calcium-mediated signaling using intracellular calcium source	3/505	20/23210	0.00886181	0.0423276	0.0298503	Vcam1/Ptprc/Ccl20	3
BP	GO:0043011	myeloid dendritic cell differentiation	3/505	20/23210	0.00886181	0.0423276	0.0298503	Spi1/Csf2/Batf2	3
BP	GO:0060252	positive regulation of glial cell proliferation	3/505	20/23210	0.00886181	0.0423276	0.0298503	Tnf/Il6/Il1b	3
BP	GO:0070498	interleukin-1-mediated signaling pathway	3/505	20/23210	0.00886181	0.0423276	0.0298503	Il6/Il1rn/Il1r2	3
BP	GO:0001823	mesonephros development	7/505	107/23210	0.0089315	0.0426126	0.0300513	Vcan/Sfrp1/Ptch1/Gsta3/Gpc3/Bmp4/Arg2	7
BP	GO:0072595	maintenance of protein localization in organelle	4/505	38/23210	0.00910768	0.0433831	0.0305947	Sun1/Skp1a/Pml/Kdelr1	4
BP	GO:0015807	L-amino acid transport	5/505	59/23210	0.00912363	0.0433831	0.0305947	Tnf/Slc25a22/Slc11a1/Per2/Arg2	5
BP	GO:0060986	endocrine hormone secretion	5/505	59/23210	0.00912363	0.0433831	0.0305947	Lif/Inhba/Il1b/Hcar2/Bmp6	5
BP	GO:0061138	morphogenesis of a branching epithelium	11/505	221/23210	0.00936831	0.0444969	0.0313801	Tnf/Socs3/Sfrp2/Sfrp1/Ptch1/Pml/Ntn4/Il6/Gpc3/Ccl11/Bmp4	11
BP	GO:0033209	tumor necrosis factor-mediated signaling pathway	5/505	60/23210	0.00977956	0.0463466	0.0326846	Tnf/Stat1/Cldn18/Casp4/Adipoq	5
BP	GO:2000134	negative regulation of G1/S transition of mitotic cell cycle	5/505	60/23210	0.00977956	0.0463466	0.0326846	Slfn1/Pml/Fhl1/Cdkn1a/Ccl12	5
BP	GO:0097553	calcium ion transmembrane import into cytosol	8/505	136/23210	0.00992691	0.0468677	0.0330521	Ptprc/Lck/Hap1/Glp1r/Dmd/Cxcl10/Ccr5/Asph	8
BP	GO:0048771	tissue remodeling	10/505	193/23210	0.00993206	0.0468677	0.0330521	Timp1/Tcirg1/Sfrp1/Pml/Pdk4/Lif/Il6/Fgfr3/Fcgr4/Cldn18	10
BP	GO:0009620	response to fungus	4/505	39/23210	0.00997772	0.0468677	0.0330521	Tlr2/Myd88/Cxcl1/Chia1	4
BP	GO:0030431	sleep	4/505	39/23210	0.00997772	0.0468677	0.0330521	Per3/Kcna2/Il6/Csf2	4
BP	GO:0031640	killing of cells of other organism	4/505	39/23210	0.00997772	0.0468677	0.0330521	Cxcl5/Cxcl1/Ccr5/Ccl2	4
BP	GO:0043551	regulation of phosphatidylinositol 3-kinase activity	4/505	39/23210	0.00997772	0.0468677	0.0330521	Irs1/Fgr/Fgfr3/Dab2ip	4
BP	GO:0046885	regulation of hormone biosynthetic process	4/505	39/23210	0.00997772	0.0468677	0.0330521	Tnf/Por/Il1b/Bmp6	4
BP	GO:0090175	regulation of establishment of planar polarity	4/505	39/23210	0.00997772	0.0468677	0.0330521	Sfrp2/Sfrp1/Plekha4/Gpc3	4
BP	GO:0032945	negative regulation of mononuclear cell proliferation	6/505	84/23210	0.0100333	0.0470247	0.0331628	Slfn1/Lgals9/H2-M3/Cd274/Bmp4/Arg2	6
BP	GO:0050672	negative regulation of lymphocyte proliferation	6/505	84/23210	0.0100333	0.0470247	0.0331628	Slfn1/Lgals9/H2-M3/Cd274/Bmp4/Arg2	6
BP	GO:0010743	regulation of macrophage derived foam cell differentiation	3/505	21/23210	0.0101742	0.0473718	0.0334076	Msr1/Csf2/Adipoq	3
BP	GO:0015813	L-glutamate transmembrane transport	3/505	21/23210	0.0101742	0.0473718	0.0334076	Tnf/Slc25a22/Per2	3
BP	GO:0022010	central nervous system myelination	3/505	21/23210	0.0101742	0.0473718	0.0334076	Tlr2/Fgfr3/B4galt5	3
BP	GO:0032291	axon ensheathment in central nervous system	3/505	21/23210	0.0101742	0.0473718	0.0334076	Tlr2/Fgfr3/B4galt5	3
BP	GO:0042094	interleukin-2 biosynthetic process	3/505	21/23210	0.0101742	0.0473718	0.0334076	Ptprc/Lag3/Il1b	3
BP	GO:0051023	regulation of immunoglobulin secretion	3/505	21/23210	0.0101742	0.0473718	0.0334076	Tnf/Il6/H2-T23	3
BP	GO:0030308	negative regulation of cell growth	10/505	194/23210	0.0102754	0.0477908	0.0337031	Sfrp2/Sfrp1/Sema4d/Pml/Mndal/Inhba/Fhl1/Dab2ip/Cdkn1a/Ccr5	10
BP	GO:0048512	circadian behavior	5/505	61/23210	0.0104672	0.0486294	0.0342945	Per3/Mta1/Kcna2/Il6/Csf2	5
BP	GO:0051341	regulation of oxidoreductase activity	6/505	85/23210	0.0106027	0.0492054	0.0347007	Tnf/Por/Lgals9/Il1b/Gch1/Arg2	6
CC	GO:0020003	symbiont-containing vacuole	10/512	14/23436	2.10162e-14	7.81803e-12	6.90217e-12	Irgm2/Iigp1/Gbp9/Gbp8/Gbp7/Gbp6/Gbp3/Gbp2b/Gbp2/Gbp10	10
CC	GO:0065010	extracellular membrane-bounded organelle	10/512	16/23436	1.61647e-13	2.72185e-11	2.40299e-11	Irgm2/Iigp1/Gbp9/Gbp8/Gbp7/Gbp6/Gbp3/Gbp2b/Gbp2/Gbp10	10
CC	GO:0020005	symbiont-containing vacuole membrane	9/512	12/23436	2.19504e-13	2.72185e-11	2.40299e-11	Iigp1/Gbp9/Gbp8/Gbp7/Gbp6/Gbp3/Gbp2b/Gbp2/Gbp10	9
CC	GO:0030430	host cell cytoplasm	10/512	17/23436	3.84928e-13	2.86387e-11	2.52837e-11	Irgm2/Iigp1/Gbp9/Gbp8/Gbp7/Gbp6/Gbp3/Gbp2b/Gbp2/Gbp10	10
CC	GO:0033655	host cell cytoplasm part	10/512	17/23436	3.84928e-13	2.86387e-11	2.52837e-11	Irgm2/Iigp1/Gbp9/Gbp8/Gbp7/Gbp6/Gbp3/Gbp2b/Gbp2/Gbp10	10
CC	GO:0033646	host intracellular part	10/512	22/23436	1.16012e-11	6.16519e-10	5.44295e-10	Irgm2/Iigp1/Gbp9/Gbp8/Gbp7/Gbp6/Gbp3/Gbp2b/Gbp2/Gbp10	10
CC	GO:0043656	host intracellular region	10/512	22/23436	1.16012e-11	6.16519e-10	5.44295e-10	Irgm2/Iigp1/Gbp9/Gbp8/Gbp7/Gbp6/Gbp3/Gbp2b/Gbp2/Gbp10	10
CC	GO:0018995	host cellular component	10/512	24/23436	3.38305e-11	1.2585e-09	1.11107e-09	Irgm2/Iigp1/Gbp9/Gbp8/Gbp7/Gbp6/Gbp3/Gbp2b/Gbp2/Gbp10	10
CC	GO:0033643	host cell part	10/512	24/23436	3.38305e-11	1.2585e-09	1.11107e-09	Irgm2/Iigp1/Gbp9/Gbp8/Gbp7/Gbp6/Gbp3/Gbp2b/Gbp2/Gbp10	10
CC	GO:0043657	host cell	10/512	24/23436	3.38305e-11	1.2585e-09	1.11107e-09	Irgm2/Iigp1/Gbp9/Gbp8/Gbp7/Gbp6/Gbp3/Gbp2b/Gbp2/Gbp10	10
CC	GO:0042824	MHC class I peptide loading complex	8/512	14/23436	1.31527e-10	4.44799e-09	3.92692e-09	Tapbp/Tap2/Tap1/H2-Q7/H2-Q6/H2-Q4/H2-D1/B2m	8
CC	GO:0042612	MHC class I protein complex	6/512	12/23436	8.72682e-08	2.70531e-06	2.38839e-06	H2-T23/H2-Q7/H2-Q6/H2-Q4/H2-D1/B2m	6
CC	GO:0042611	MHC protein complex	7/512	23/23436	4.12684e-07	1.18091e-05	1.04257e-05	H2-T23/H2-Q7/H2-Q6/H2-Q4/H2-M3/H2-D1/B2m	7
CC	GO:0031225	anchored component of membrane	17/512	192/23436	1.18954e-06	3.16077e-05	2.7905e-05	Vnn1/Vcam1/Rtn4rl2/Prss22/Nrn1/Marcksl1/Lypd2/Ly6i/Ly6e/Ly6d/Gpc3/Dpep1/Cpm/Cd52/Cd48/Cd14/Bst2	17
CC	GO:0031012	extracellular matrix	27/512	475/23436	6.91892e-06	0.000151975	0.000134171	Vcan/Tril/Tnn/Timp1/Thbs1/Tgfbi/Sfrp1/Rtn4rl2/Pcolce2/Ntn4/Mmp8/Mmp3/Mamdc2/Ltbp4/Lrrn3/Lgals9/Lama3/Itih4/Hpse/Gpc3/Fcgbp/Emilin2/Col12a1/Col11a2/Chad/Cd180/Adamts4	27
CC	GO:0043230	extracellular organelle	12/512	113/23436	6.95751e-06	0.000151975	0.000134171	Slc26a4/Irgm2/Iigp1/Gbp9/Gbp8/Gbp7/Gbp6/Gbp3/Gbp2b/Gbp2/Gbp10/Cd274	12
CC	GO:0034358	plasma lipoprotein particle	7/512	34/23436	7.35362e-06	0.000151975	0.000134171	Saa4/Saa3/Saa2/Saa1/Pon1/Pla2g7/Msr1	7
CC	GO:1990777	lipoprotein particle	7/512	34/23436	7.35362e-06	0.000151975	0.000134171	Saa4/Saa3/Saa2/Saa1/Pon1/Pla2g7/Msr1	7
CC	GO:0032994	protein-lipid complex	7/512	36/23436	1.09877e-05	0.000215128	0.000189926	Saa4/Saa3/Saa2/Saa1/Pon1/Pla2g7/Msr1	7
CC	GO:0034364	high-density lipoprotein particle	5/512	23/23436	0.000118562	0.00220526	0.00194692	Saa4/Saa3/Saa2/Saa1/Pon1	5
CC	GO:0030176	integral component of endoplasmic reticulum membrane	11/512	141/23436	0.000278344	0.00493066	0.00435305	Tapbp/Tap2/Tap1/Scd2/H2-Q7/H2-Q6/H2-Q4/H2-D1/Dhcr7/B2m/Asph	11
CC	GO:0031227	intrinsic component of endoplasmic reticulum membrane	11/512	149/23436	0.00044689	0.0075565	0.00667127	Tapbp/Tap2/Tap1/Scd2/H2-Q7/H2-Q6/H2-Q4/H2-D1/Dhcr7/B2m/Asph	11
CC	GO:0005764	lysosome	21/512	431/23436	0.000578035	0.00923067	0.00814932	Tnfaip3/Tlr9/Tcirg1/Slc15a3/Slc11a1/Mt1/Milr1/Irgm1/Il1b/Ifitm3/Hpse/Hck/Hap1/Gpc3/Fgfr3/Dtx3l/Cxcr2/Ctsa/Clcn7/Ass1/5330417C22Rik	21
CC	GO:0000323	lytic vacuole	21/512	432/23436	0.000595527	0.00923067	0.00814932	Tnfaip3/Tlr9/Tcirg1/Slc15a3/Slc11a1/Mt1/Milr1/Irgm1/Il1b/Ifitm3/Hpse/Hck/Hap1/Gpc3/Fgfr3/Dtx3l/Cxcr2/Ctsa/Clcn7/Ass1/5330417C22Rik	21
CC	GO:0031965	nuclear membrane	14/512	233/23436	0.000649976	0.00967165	0.00853864	Syne2/Sun1/Smox/Slc16a3/Pml/Phf11d/Phf11c/Phf11b/Phf11a/Nat8f3/Gch1/Dusp2/Dmpk/Dhcr7	14
CC	GO:0046658	anchored component of plasma membrane	7/512	74/23436	0.00116073	0.0161856	0.0142895	Rtn4rl2/Prss22/Nrn1/Marcksl1/Gpc3/Cd48/Cd14	7
CC	GO:0045121	membrane raft	18/512	364/23436	0.00118144	0.0161856	0.0142895	Tnfrsf1b/Tnf/Tlr2/Rtn4rl2/Rgs16/Ptprc/Ptch1/Lck/Irs1/Hpse/Hck/H2-D1/Fcgr1/Fcer1g/Dmd/Cd48/Cd177/Cd14	18
CC	GO:0098857	membrane microdomain	18/512	365/23436	0.00121827	0.0161856	0.0142895	Tnfrsf1b/Tnf/Tlr2/Rtn4rl2/Rgs16/Ptprc/Ptch1/Lck/Irs1/Hpse/Hck/H2-D1/Fcgr1/Fcer1g/Dmd/Cd48/Cd177/Cd14	18
CC	GO:0005797	Golgi medial cisterna	4/512	23/23436	0.00143322	0.0183848	0.0162311	H2-Q7/H2-Q6/H2-Q4/H2-D1	4
CC	GO:0098589	membrane region	18/512	377/23436	0.00174204	0.0216013	0.0190707	Tnfrsf1b/Tnf/Tlr2/Rtn4rl2/Rgs16/Ptprc/Ptch1/Lck/Irs1/Hpse/Hck/H2-D1/Fcgr1/Fcer1g/Dmd/Cd48/Cd177/Cd14	18
CC	GO:0005581	collagen trimer	7/512	81/23436	0.00196863	0.0236235	0.0208561	Msr1/Emilin2/Col12a1/Col11a2/C1qb/C1qa/Adipoq	7
CC	GO:0062023	collagen-containing extracellular matrix	17/512	359/23436	0.00251526	0.0292399	0.0258145	Vcan/Timp1/Thbs1/Tgfbi/Sfrp1/Pcolce2/Ntn4/Mamdc2/Ltbp4/Lgals9/Lama3/Itih4/Gpc3/Emilin2/Col12a1/Col11a2/Adamts4	17
CC	GO:0070971	endoplasmic reticulum exit site	4/512	27/23436	0.00265135	0.0298879	0.0263866	H2-Q7/H2-Q6/H2-Q4/H2-D1	4
MF	GO:0005125	cytokine activity	33/500	215/22707	1.45015e-18	8.96195e-16	7.60186e-16	Tnfsf8/Tnf/Timp1/Sectm1a/Osm/Nampt/Lif/Inhba/Il6/Il1rn/Il1f9/Il1b/Ifnb1/Gdf10/Cxcl9/Cxcl5/Cxcl3/Cxcl2/Cxcl17/Cxcl13/Cxcl10/Cxcl1/Csf2/Ccl7/Ccl4/Ccl3/Ccl20/Ccl2/Ccl12/Ccl11/Bmp6/Bmp4/Bmp3	33
MF	GO:0005126	cytokine receptor binding	39/500	327/22707	8.70866e-18	2.69098e-15	2.28259e-15	Tnfsf8/Tnf/Tlr9/Tff2/Stat1/S100a14/Osm/Myd88/Lrg1/Lif/Inhba/Il6/Il1rn/Il1f9/Il1b/Ifnb1/Gdf10/Dab2ip/Cxcl9/Cxcl5/Cxcl3/Cxcl2/Cxcl17/Cxcl13/Cxcl10/Cxcl1/Csf2/Cd300lf/Ccrl2/Ccl7/Ccl4/Ccl3/Ccl20/Ccl2/Ccl12/Ccl11/Bmp6/Bmp4/Bmp3	39
MF	GO:0042379	chemokine receptor binding	19/500	67/22707	2.11441e-16	4.35569e-14	3.69466e-14	Tff2/Stat1/S100a14/Cxcl9/Cxcl5/Cxcl3/Cxcl2/Cxcl17/Cxcl13/Cxcl10/Cxcl1/Ccrl2/Ccl7/Ccl4/Ccl3/Ccl20/Ccl2/Ccl12/Ccl11	19
MF	GO:0008009	chemokine activity	15/500	44/22707	1.44161e-14	2.22729e-12	1.88927e-12	Cxcl9/Cxcl5/Cxcl3/Cxcl2/Cxcl17/Cxcl13/Cxcl10/Cxcl1/Ccl7/Ccl4/Ccl3/Ccl20/Ccl2/Ccl12/Ccl11	15
MF	GO:0048018	receptor ligand activity	41/500	489/22707	2.60413e-13	3.21871e-11	2.73023e-11	Tnfsf8/Tnf/Timp1/Sfrp2/Sema4d/Sectm1a/Saa4/Saa3/Saa2/Saa1/Retnla/Osm/Nampt/Lif/Inhba/Il6/Il1rn/Il1f9/Il1b/Ifnb1/Gdf10/Cxcl9/Cxcl5/Cxcl3/Cxcl2/Cxcl17/Cxcl13/Cxcl10/Cxcl1/Csf2/Ccl7/Ccl4/Ccl3/Ccl20/Ccl2/Ccl12/Ccl11/Bmp6/Bmp4/Bmp3/Adipoq	41
MF	GO:0030546	signaling receptor activator activity	41/500	495/22707	3.88552e-13	4.00208e-11	3.39472e-11	Tnfsf8/Tnf/Timp1/Sfrp2/Sema4d/Sectm1a/Saa4/Saa3/Saa2/Saa1/Retnla/Osm/Nampt/Lif/Inhba/Il6/Il1rn/Il1f9/Il1b/Ifnb1/Gdf10/Cxcl9/Cxcl5/Cxcl3/Cxcl2/Cxcl17/Cxcl13/Cxcl10/Cxcl1/Csf2/Ccl7/Ccl4/Ccl3/Ccl20/Ccl2/Ccl12/Ccl11/Bmp6/Bmp4/Bmp3/Adipoq	41
MF	GO:0001664	G protein-coupled receptor binding	28/500	293/22707	8.71117e-11	7.69072e-09	6.52355e-09	Wnt10b/Tff2/Stat1/Sfrp1/Saa2/Saa1/S100a14/Rtp4/Ptch1/Fcgr1/Dnm3/Cxcl9/Cxcl5/Cxcl3/Cxcl2/Cxcl17/Cxcl13/Cxcl10/Cxcl1/Ccrl2/Ccl7/Ccl4/Ccl3/Ccl20/Ccl2/Ccl12/Ccl11/C3	28
MF	GO:0046977	TAP binding	7/500	11/22707	7.36124e-10	5.68656e-08	4.82355e-08	Tapbp/Tap2/Tap1/H2-Q7/H2-Q6/H2-Q4/H2-D1	7
MF	GO:0140375	immune receptor activity	16/500	114/22707	4.27317e-09	2.93425e-07	2.48894e-07	Pigr/Klrk1/Il21r/Il1r2/Il10ra/Fcgr4/Fcgr1/Fcer1g/Cxcr2/Csf3r/Csf2rb/Ccrl2/Ccr5/Ccr1/C3ar1/Ackr4	16
MF	GO:0042610	CD8 receptor binding	6/500	11/22707	4.65433e-08	2.52657e-06	2.14313e-06	Lck/H2-Q7/H2-Q6/H2-Q4/H2-M3/H2-D1	6
MF	GO:0042605	peptide antigen binding	10/500	46/22707	4.90597e-08	2.52657e-06	2.14313e-06	Tap2/Tap1/H2-T24/H2-T23/H2-T22/H2-Q7/H2-Q6/H2-Q4/H2-M3/H2-D1	10
MF	GO:0048020	CCR chemokine receptor binding	10/500	46/22707	4.90597e-08	2.52657e-06	2.14313e-06	Stat1/Cxcl13/Ccrl2/Ccl7/Ccl4/Ccl3/Ccl20/Ccl2/Ccl12/Ccl11	10
MF	GO:0003924	GTPase activity	22/500	291/22707	5.84172e-07	2.77707e-05	2.35561e-05	Tgtp2/Tgtp1/Rab20/Mx1/Irgm2/Irgm1/Iigp1/Igtp/Ifi47/Gch1/Gbp9/Gbp8/Gbp7/Gbp6/Gbp5/Gbp3/Gbp2b/Gbp2/Gbp10/F830016B08Rik/Dnm3/9930111J21Rik1	22
MF	GO:0042608	T cell receptor binding	6/500	16/22707	7.34444e-07	3.24204e-05	2.75002e-05	Lck/H2-T23/H2-Q7/H2-Q6/H2-Q4/H2-D1	6
MF	GO:0030881	beta-2-microglobulin binding	5/500	11/22707	2.10111e-06	8.65658e-05	7.34283e-05	H2-T23/H2-Q7/H2-Q6/H2-Q4/H2-D1	5
MF	GO:0019955	cytokine binding	13/500	129/22707	5.64867e-06	0.00021818	0.000185068	Tnfrsf1b/Thbs1/Ltbp4/Il1rn/Il1r2/Il18bp/Il10ra/Cxcr2/Csf3r/Ccrl2/Ccr5/Ccr1/Ackr4	13
MF	GO:0035325	Toll-like receptor binding	5/500	14/22707	8.61914e-06	0.000313331	0.000265779	Tlr2/Saa3/S100a9/S100a8/Myd88	5
MF	GO:0003725	double-stranded RNA binding	10/500	84/22707	1.57381e-05	0.000540342	0.000458338	Oasl2/Oasl1/Oas3/Oas2/Ifih1/Eif2ak2/Dhx58/Ddx60/Ddx58/Adar	10
MF	GO:0016814	hydrolase activity, acting on carbon-nitrogen (but not peptide) bonds, in cyclic amidines	6/500	29/22707	3.41568e-05	0.00105962	0.000898812	Zbp1/Mthfd2/Gch1/Cdadc1/Apobec1/Adar	6
MF	GO:0005149	interleukin-1 receptor binding	5/500	18/22707	3.4292e-05	0.00105962	0.000898812	Tlr9/Myd88/Il1rn/Il1f9/Il1b	5
MF	GO:0042277	peptide binding	19/500	306/22707	5.41892e-05	0.00156113	0.00132421	Tlr2/Tap2/Tap1/Msr1/Kdelr1/Inhba/H2-T24/H2-T23/H2-T22/H2-Q7/H2-Q6/H2-Q4/H2-M3/H2-D1/Gstm1/Gsta2/Glp1r/Cd14/Bace2	19
MF	GO:0004896	cytokine receptor activity	10/500	97/22707	5.55741e-05	0.00156113	0.00132421	Il21r/Il1r2/Il10ra/Cxcr2/Csf3r/Csf2rb/Ccrl2/Ccr5/Ccr1/Ackr4	10
MF	GO:0016493	C-C chemokine receptor activity	5/500	24/22707	0.000152524	0.00409826	0.0034763	Cxcr2/Ccrl2/Ccr5/Ccr1/Ackr4	5
MF	GO:0001637	G protein-coupled chemoattractant receptor activity	5/500	25/22707	0.000187225	0.00445019	0.00377482	Cxcr2/Ccrl2/Ccr5/Ccr1/Ackr4	5
MF	GO:0004950	chemokine receptor activity	5/500	25/22707	0.000187225	0.00445019	0.00377482	Cxcr2/Ccrl2/Ccr5/Ccr1/Ackr4	5
MF	GO:0019957	C-C chemokine binding	5/500	25/22707	0.000187225	0.00445019	0.00377482	Cxcr2/Ccrl2/Ccr5/Ccr1/Ackr4	5
MF	GO:0005539	glycosaminoglycan binding	14/500	208/22707	0.000223553	0.00496315	0.00420993	Vcan/Tlr2/Thbs1/Sfrp1/Saa1/Ptprc/Ptch1/Pcolce2/Mamdc2/Cxcl13/Cxcl10/Ccl7/Ccl2/Bmp4	14
MF	GO:0042056	chemoattractant activity	6/500	40/22707	0.000224868	0.00496315	0.00420993	Saa4/Saa3/Saa2/Saa1/Cxcl10/Bmp4	6
MF	GO:0033218	amide binding	20/500	371/22707	0.000236729	0.00504477	0.00427916	Tlr2/Tap2/Tap1/Msr1/Kdelr1/Inhba/H2-T24/H2-T23/H2-T22/H2-Q7/H2-Q6/H2-Q4/H2-M3/H2-D1/Gstm1/Gsta2/Glp1r/Cd300lf/Cd14/Bace2	20
MF	GO:0001882	nucleoside binding	20/500	374/22707	0.000262892	0.00541558	0.00459369	Tgtp1/Samhd1/Rab20/Pnp/Mx1/Irgm1/Iigp1/Hcar2/Gch1/Gbp9/Gbp8/Gbp7/Gbp6/Gbp5/Gbp3/Gbp2b/Gbp2/Gbp10/Dnm3/Dck	20
MF	GO:0001784	phosphotyrosine residue binding	6/500	43/22707	0.000337798	0.00673416	0.00571217	Socs3/Samsn1/Lck/Irs1/Hck/Fgr	6
MF	GO:0061134	peptidase regulator activity	15/500	244/22707	0.000359386	0.00694065	0.00588731	Timp1/Stfa2l1/Sfrp2/Serpina3n/Serpina3i/Serpina3g/Serpina3f/Psme2/Psme1/Pcolce2/Itih4/Gpc3/Dpep1/C3/Bst2	15
MF	GO:0008083	growth factor activity	11/500	147/22707	0.000424758	0.00795456	0.00674735	Timp1/Osm/Lif/Inhba/Il6/Gdf10/Cxcl1/Csf2/Bmp6/Bmp4/Bmp3	11
MF	GO:0042288	MHC class I protein binding	4/500	18/22707	0.000556096	0.0101079	0.00857387	Tap2/Tap1/Klrk1/H2-T23	4
MF	GO:0019956	chemokine binding	5/500	32/22707	0.000625101	0.0110375	0.00936242	Cxcr2/Ccrl2/Ccr5/Ccr1/Ackr4	5
MF	GO:0008201	heparin binding	11/500	155/22707	0.000663874	0.0113965	0.00966693	Thbs1/Sfrp1/Saa1/Ptprc/Ptch1/Pcolce2/Cxcl13/Cxcl10/Ccl7/Ccl2/Bmp4	11
MF	GO:0019001	guanyl nucleotide binding	19/500	377/22707	0.000762454	0.0120667	0.0102354	Tmem173/Tgtp1/Samhd1/Rab20/Mx1/Irgm1/Iigp1/Hcar2/Gch1/Gbp9/Gbp8/Gbp7/Gbp6/Gbp5/Gbp3/Gbp2b/Gbp2/Gbp10/Dnm3	19
MF	GO:0032561	guanyl ribonucleotide binding	19/500	377/22707	0.000762454	0.0120667	0.0102354	Tmem173/Tgtp1/Samhd1/Rab20/Mx1/Irgm1/Iigp1/Hcar2/Gch1/Gbp9/Gbp8/Gbp7/Gbp6/Gbp5/Gbp3/Gbp2b/Gbp2/Gbp10/Dnm3	19
MF	GO:0016763	transferase activity, transferring pentosyl groups	6/500	50/22707	0.000773354	0.0120667	0.0102354	Pnp/Parp9/Parp14/Parp12/Parp10/Nampt	6
MF	GO:0061135	endopeptidase regulator activity	13/500	209/22707	0.000781017	0.0120667	0.0102354	Timp1/Stfa2l1/Sfrp2/Serpina3n/Serpina3i/Serpina3g/Serpina3f/Psme2/Psme1/Itih4/Dpep1/C3/Bst2	13
MF	GO:0070696	transmembrane receptor protein serine/threonine kinase binding	4/500	20/22707	0.000850294	0.0128166	0.0108715	Inhba/Bmp6/Bmp4/Bmp3	4
MF	GO:0005525	GTP binding	18/500	354/22707	0.000939792	0.0136205	0.0115534	Tgtp1/Samhd1/Rab20/Mx1/Irgm1/Iigp1/Hcar2/Gch1/Gbp9/Gbp8/Gbp7/Gbp6/Gbp5/Gbp3/Gbp2b/Gbp2/Gbp10/Dnm3	18
MF	GO:0004857	enzyme inhibitor activity	19/500	384/22707	0.000947702	0.0136205	0.0115534	Wars/Timp1/Stfa2l1/Socs1/Sh3rf2/Serpina3n/Serpina3i/Serpina3g/Serpina3f/Parp9/Oaz2/Itih4/Gpc3/Dtx3l/Dpep1/Cdkn1a/C3/Bst2/Angptl4	19
MF	GO:0005160	transforming growth factor beta receptor binding	6/500	53/22707	0.00105697	0.0147362	0.0124998	Lrg1/Inhba/Gdf10/Bmp6/Bmp4/Bmp3	6
MF	GO:0042287	MHC protein binding	5/500	36/22707	0.00108867	0.0147362	0.0124998	Tap2/Tap1/Lag3/Klrk1/H2-T23	5
MF	GO:0005201	extracellular matrix structural constituent	10/500	140/22707	0.00109687	0.0147362	0.0124998	Vcan/Thbs1/Tgfbi/Pcolce2/Ltbp4/Lama3/Emilin2/Col12a1/Col11a2/Adipoq	10
MF	GO:0032550	purine ribonucleoside binding	18/500	361/22707	0.00117209	0.0154117	0.0130728	Tgtp1/Samhd1/Rab20/Mx1/Irgm1/Iigp1/Hcar2/Gch1/Gbp9/Gbp8/Gbp7/Gbp6/Gbp5/Gbp3/Gbp2b/Gbp2/Gbp10/Dnm3	18
MF	GO:0032549	ribonucleoside binding	18/500	364/22707	0.00128567	0.016223	0.0137609	Tgtp1/Samhd1/Rab20/Mx1/Irgm1/Iigp1/Hcar2/Gch1/Gbp9/Gbp8/Gbp7/Gbp6/Gbp5/Gbp3/Gbp2b/Gbp2/Gbp10/Dnm3	18
MF	GO:0045309	protein phosphorylated amino acid binding	6/500	55/22707	0.00128629	0.016223	0.0137609	Socs3/Samsn1/Lck/Irs1/Hck/Fgr	6
MF	GO:0001883	purine nucleoside binding	18/500	365/22707	0.00132555	0.0163839	0.0138974	Tgtp1/Samhd1/Rab20/Mx1/Irgm1/Iigp1/Hcar2/Gch1/Gbp9/Gbp8/Gbp7/Gbp6/Gbp5/Gbp3/Gbp2b/Gbp2/Gbp10/Dnm3	18
MF	GO:0003950	NAD+ ADP-ribosyltransferase activity	4/500	23/22707	0.00147495	0.017873	0.0151605	Parp9/Parp14/Parp12/Parp10	4
MF	GO:0070851	growth factor receptor binding	10/500	146/22707	0.00150624	0.0179011	0.0151844	Tlr9/Pigr/Myd88/Il6/Il1rn/Il1f9/Il1b/Dab2ip/Csf2/Cd300lf	10
MF	GO:0019838	growth factor binding	10/500	147/22707	0.00158518	0.0184838	0.0156787	Thbs1/Ltbp4/Il1rn/Il1r2/Il10ra/Igfbp3/Hap1/Fgfr3/Cxcl13/Csf3r	10
MF	GO:0003823	antigen binding	12/500	204/22707	0.00196894	0.0225335	0.0191137	Tap2/Tap1/Lck/H2-T24/H2-T23/H2-T22/H2-Q7/H2-Q6/H2-Q4/H2-M3/H2-D1/Cd48	12
MF	GO:0019239	deaminase activity	4/500	26/22707	0.00236373	0.0265597	0.0225289	Zbp1/Cdadc1/Apobec1/Adar	4
MF	GO:0001217	DNA-binding transcription repressor activity	13/500	238/22707	0.0025036	0.0271443	0.0230248	Spi1/Nfil3/Mxd1/Mndal/Irf8/Ifi211/Ifi209/Ifi208/Ifi207/Ifi205/Ifi204/Ifi203/Atf3	13
MF	GO:0001227	DNA-binding transcription repressor activity, RNA polymerase II-specific	13/500	238/22707	0.0025036	0.0271443	0.0230248	Spi1/Nfil3/Mxd1/Mndal/Irf8/Ifi211/Ifi209/Ifi208/Ifi207/Ifi205/Ifi204/Ifi203/Atf3	13
MF	GO:0070700	BMP receptor binding	3/500	13/22707	0.00257458	0.0274326	0.0232693	Bmp6/Bmp4/Bmp3	3
MF	GO:0033612	receptor serine/threonine kinase binding	4/500	28/22707	0.00312695	0.0327535	0.0277827	Inhba/Bmp6/Bmp4/Bmp3	4
MF	GO:1990404	protein ADP-ribosylase activity	3/500	14/22707	0.00322353	0.0332023	0.0281635	Parp14/Parp12/Parp10	3
MF	GO:1901681	sulfur compound binding	13/500	250/22707	0.00381037	0.0386034	0.0327448	Thbs1/Sfrp1/Saa1/Ptprc/Ptch1/Pcolce2/Gstm1/Gsta2/Cxcl13/Cxcl10/Ccl7/Ccl2/Bmp4	13
