# Supplementary material for: Transcriptome Profiles of Highly Pathogenic Pure Avian H7N9 Virus-Infected Lungs of BALB/c Mice
Source: Front Vet Sci. 2020 Dec 21;7:603584. doi: 10.3389/fvets.2020.603584 (PMC7779551; doi:10.3389/fvets.2020.603584)
Supplement: Supplementary file 4 [file Table_4.XLSX]

## Sheet: kegg
ID	Description	GeneRatio	BgRatio	pvalue	p.adjust	qvalue	geneID	Count
mmu04060	Cytokine-cytokine receptor interaction	40/270	295/8770	1.02647e-15	2.35062e-13	1.71799e-13	Tnfsf8/Tnfrsf1b/Tnf/Osm/Lif/Inhba/Il6/Il21r/Il1rn/Il1r2/Il1f9/Il1b/Il10ra/Ifnb1/Gdf10/Cxcr2/Cxcl9/Cxcl5/Cxcl3/Cxcl2/Cxcl17/Cxcl13/Cxcl10/Cxcl1/Csf3r/Csf2rb/Csf2/Ccr5/Ccr1/Ccl7/Ccl4/Ccl3/Ccl20/Ccl2/Ccl12/Ccl11/Bmp6/Bmp4/Bmp3/Ackr4	40
mmu04668	TNF signaling pathway	25/270	113/8770	3.70683e-15	4.24433e-13	3.10204e-13	Vcam1/Tnfrsf1b/Tnfaip3/Tnf/Socs3/Mmp3/Mlkl/Map2k7/Lif/Junb/Il6/Il1b/Ifnb1/Ifi47/Dab2ip/Cxcl5/Cxcl3/Cxcl2/Cxcl10/Cxcl1/Csf2/Ccl20/Ccl2/Ccl12/Bcl3	25
mmu04061	Viral protein interaction with cytokine and cytokine receptor	22/270	102/8770	3.118e-13	2.38007e-11	1.73952e-11	Tnfrsf1b/Tnf/Il6/Il10ra/Cxcr2/Cxcl9/Cxcl5/Cxcl3/Cxcl2/Cxcl13/Cxcl10/Cxcl1/Ccr5/Ccr1/Ccl7/Ccl4/Ccl3/Ccl20/Ccl2/Ccl12/Ccl11/Ackr4	22
mmu05169	Epstein-Barr virus infection	32/270	229/8770	4.16753e-13	2.38591e-11	1.74378e-11	Tnfaip3/Tnf/Tlr2/Tapbp/Tap2/Tap1/Stat2/Stat1/Oas3/Oas2/Nfkbie/Myd88/Map2k7/Isg15/Irf9/Irf7/Il6/Ifnb1/H2-T24/H2-T23/H2-T22/H2-Q7/H2-Q6/H2-Q4/H2-M3/H2-D1/Gadd45g/Eif2ak2/Ddx58/Cxcl10/Cdkn1a/B2m	32
mmu04657	IL-17 signaling pathway	19/270	91/8770	2.51082e-11	1.14996e-09	8.40464e-10	Tnfaip3/Tnf/S100a9/S100a8/Mmp3/Lcn2/Il6/Il1b/Cxcl5/Cxcl3/Cxcl2/Cxcl10/Cxcl1/Csf2/Ccl7/Ccl20/Ccl2/Ccl12/Ccl11	19
mmu04621	NOD-like receptor signaling pathway	28/270	213/8770	5.96728e-11	2.27751e-09	1.66456e-09	Tnfaip3/Tnf/Tmem173/Stat2/Stat1/Oas3/Oas2/Nampt/Myd88/Mefv/Irf9/Irf7/Il6/Il1b/Ifnb1/Ifi207/Ifi204/Gbp7/Gbp5/Gbp3/Gbp2b/Gbp2/Cxcl3/Cxcl2/Cxcl1/Ccl2/Ccl12/Casp4	28
mmu05168	Herpes simplex virus 1 infection	39/270	438/8770	1.4682e-09	4.29102e-08	3.13616e-08	Zfp788/Zfp58/Tnf/Tmem173/Tlr9/Tlr2/Tapbp/Tap2/Tap1/Stat2/Stat1/Sp100/Socs3/Pml/Oas3/Oas2/Myd88/Irf9/Irf7/Il6/Il1b/Ifnb1/Ifih1/H2-T24/H2-T23/H2-T22/H2-Q7/H2-Q6/H2-Q4/H2-M3/H2-D1/Eif2ak2/Ddx58/Daxx/Ccl2/Ccl12/C3/Bst2/B2m	39
mmu05164	Influenza A	23/270	168/8770	1.49904e-09	4.29102e-08	3.13616e-08	Tnf/Tmprss2/Stat2/Stat1/Socs3/Rsad2/Pml/Oas3/Oas2/Myd88/Mx1/Irf9/Irf7/Il6/Il1b/Ifnb1/Ifih1/Eif2ak2/Ddx58/Cxcl10/Ccl2/Ccl12/Adar	23
mmu04612	Antigen processing and presentation	16/270	90/8770	1.16091e-08	2.70662e-07	1.97818e-07	Tnf/Tapbp/Tap2/Tap1/Psme2b/Psme2/Psme1/H2-T24/H2-T23/H2-T22/H2-Q7/H2-Q6/H2-Q4/H2-M3/H2-D1/B2m	16
mmu05167	Kaposi sarcoma-associated herpesvirus infection	25/270	218/8770	1.18193e-08	2.70662e-07	1.97818e-07	Stat2/Stat1/Map2k7/Irf9/Irf7/Il6/Ifnb1/Hck/H2-T24/H2-T23/H2-T22/H2-Q7/H2-Q6/H2-Q4/H2-M3/H2-D1/Eif2ak2/Cxcl3/Cxcl2/Cxcl1/Csf2/Cdkn1a/Ccr5/Ccr1/C3	25
mmu05323	Rheumatoid arthritis	15/270	87/8770	5.17201e-08	1.07672e-06	7.86937e-07	Tnf/Tlr2/Tcirg1/Mmp3/Il6/Il1b/Cxcl5/Cxcl3/Cxcl2/Cxcl1/Csf2/Ccl3/Ccl20/Ccl2/Ccl12	15
mmu05133	Pertussis	14/270	76/8770	6.10263e-08	1.13089e-06	8.26533e-07	Tnf/Myd88/Irf8/Il6/Il1b/Cxcl5/Cd14/C4b/C3/C2/C1rb/C1ra/C1qb/C1qa	14
mmu05163	Human cytomegalovirus infection	26/270	255/8770	6.84657e-08	1.13089e-06	8.26533e-07	Tnf/Tmem173/Tapbp/Tap2/Tap1/Il6/Il1b/Il10ra/Ifnb1/H2-T24/H2-T23/H2-T22/H2-Q7/H2-Q6/H2-Q4/H2-M3/H2-D1/Cxcr2/Cdkn1a/Ccr5/Ccr1/Ccl4/Ccl3/Ccl2/Ccl12/B2m	26
mmu05170	Human immunodeficiency virus 1 infection	25/270	238/8770	6.91377e-08	1.13089e-06	8.26533e-07	Trim30d/Trim12c/Tnfrsf1b/Tnf/Tmem173/Tlr2/Tapbp/Tap2/Tap1/Skp1a/Samhd1/Myd88/Map2k7/Ifnb1/H2-T24/H2-T23/H2-T22/H2-Q7/H2-Q6/H2-Q4/H2-M3/H2-D1/Ccr5/Bst2/B2m	25
mmu05162	Measles	19/270	145/8770	8.64368e-08	1.3196e-06	9.64453e-07	Tnfaip3/Tlr9/Tlr2/Stat2/Stat1/Oas3/Oas2/Myd88/Mx1/Irf9/Irf7/Il6/Il1b/Ifnb1/Ifih1/Eif2ak2/Ddx58/Cd209a/Adar	19
mmu04145	Phagosome	21/270	181/8770	1.50592e-07	2.15534e-06	1.57527e-06	Tlr2/Thbs1/Tcirg1/Tap2/Tap1/Msr1/H2-T24/H2-T23/H2-T22/H2-Q7/H2-Q6/H2-Q4/H2-M3/H2-D1/Fcgr4/Fcgr1/Cd209a/Cd14/C3/C1rb/C1ra	21
mmu04620	Toll-like receptor signaling pathway	15/270	99/8770	3.03654e-07	4.0904e-06	2.98954e-06	Tnf/Tlr9/Tlr2/Stat1/Myd88/Map2k7/Irf7/Il6/Il1b/Ifnb1/Cxcl9/Cxcl10/Cd14/Ccl4/Ccl3	15
mmu04623	Cytosolic DNA-sensing pathway	12/270	64/8770	4.47635e-07	5.69491e-06	4.16222e-06	Zbp1/Trex1/Tmem173/Irf7/Il6/Il1b/Ifnb1/Ifi202b/Ddx58/Cxcl10/Ccl4/Adar	12
mmu04062	Chemokine signaling pathway	21/270	196/8770	5.8211e-07	7.01596e-06	5.12773e-06	Stat2/Stat1/Hck/Fgr/Cxcr2/Cxcl9/Cxcl5/Cxcl3/Cxcl2/Cxcl13/Cxcl10/Cxcl1/Ccr5/Ccr1/Ccl7/Ccl4/Ccl3/Ccl20/Ccl2/Ccl12/Ccl11	21
mmu05144	Malaria	11/270	56/8770	8.35936e-07	9.57147e-06	6.99547e-06	Vcam1/Tnf/Tlr9/Tlr2/Thbs1/Myd88/Klrk1/Il6/Il1b/Ccl2/Ccl12	11
mmu04380	Osteoclast differentiation	16/270	128/8770	1.76374e-06	1.92331e-05	1.40569e-05	Tnf/Stat2/Stat1/Spi1/Socs3/Socs1/Sirpb1a/Map2k7/Lilrb4a/Lck/Junb/Irf9/Il1b/Ifnb1/Fcgr4/Fcgr1	16
mmu05160	Hepatitis C	18/270	161/8770	2.06372e-06	2.14814e-05	1.57001e-05	Tnf/Stat2/Stat1/Socs3/Rsad2/Oas3/Oas2/Mx1/Irf9/Irf7/Ifnb1/Ifit1bl1/Ifit1/Eif2ak2/Ddx58/Cxcl10/Cldn18/Cdkn1a	18
mmu04630	JAK-STAT signaling pathway	18/270	165/8770	2.9455e-06	2.93269e-05	2.14341e-05	Stat2/Stat1/Socs3/Socs1/Pim1/Osm/Lif/Irf9/Il6/Il21r/Il10ra/Ifnb1/Fhl1/Csf3r/Csf2rb/Csf2/Cdkn1a/Aox3	18
mmu05332	Graft-versus-host disease	11/270	64/8770	3.35469e-06	3.20093e-05	2.33945e-05	Tnf/Il6/Il1b/H2-T24/H2-T23/H2-T22/H2-Q7/H2-Q6/H2-Q4/H2-M3/H2-D1	11
mmu05142	Chagas disease (American trypanosomiasis)	13/270	102/8770	1.35125e-05	0.000123775	9.04628e-05	Tnf/Tlr9/Tlr2/Myd88/Il6/Il1b/Ifnb1/Ccl3/Ccl2/Ccl12/C3/C1qb/C1qa	13
mmu05134	Legionellosis	10/270	61/8770	1.45913e-05	0.000128516	9.39279e-05	Tnf/Tlr2/Myd88/Il6/Il1b/Cxcl3/Cxcl2/Cxcl1/Cd14/C3	10
mmu04064	NF-kappa B signaling pathway	13/270	110/8770	3.07519e-05	0.000260822	0.000190626	Vcam1/Tnfaip3/Tnf/Myd88/Lck/Il1b/Gadd45g/Ddx58/Cxcl3/Cxcl2/Cxcl1/Cd14/Ccl4	13
mmu05152	Tuberculosis	17/270	179/8770	3.50242e-05	0.000286448	0.000209355	Tnf/Tlr9/Tlr2/Tcirg1/Stat1/Myd88/Il6/Il1b/Il10ra/Ifnb1/Fcgr4/Fcgr1/Fcer1g/Clec4e/Cd209a/Cd14/C3	17
mmu05165	Human papillomavirus infection	26/270	362/8770	4.77369e-05	0.000376957	0.000275505	Wnt10b/Tnn/Tnf/Thbs1/Tcirg1/Stat2/Stat1/Ppp2r5b/Oasl2/Oasl1/Mx1/Lama3/Isg15/Irf9/Ifnb1/H2-T24/H2-T23/H2-T22/H2-Q7/H2-Q6/H2-Q4/H2-M3/H2-D1/Eif2ak2/Chad/Cdkn1a	26
mmu04940	Type I diabetes mellitus	10/270	71/8770	5.69703e-05	0.000434873	0.000317834	Tnf/Il1b/H2-T24/H2-T23/H2-T22/H2-Q7/H2-Q6/H2-Q4/H2-M3/H2-D1	10
mmu05146	Amoebiasis	12/270	107/8770	0.000104046	0.000768595	0.000561741	Tnf/Tlr2/Lama3/Il6/Il1r2/Il1b/Cxcl3/Cxcl2/Cxcl1/Csf2/Cd14/Arg2	12
mmu05330	Allograft rejection	9/270	64/8770	0.000135789	0.000971741	0.000710213	Tnf/H2-T24/H2-T23/H2-T22/H2-Q7/H2-Q6/H2-Q4/H2-M3/H2-D1	9
mmu04622	RIG-I-like receptor signaling pathway	9/270	69/8770	0.000244329	0.00169549	0.00123918	Tnf/Tmem173/Isg15/Irf7/Ifnb1/Ifih1/Dhx58/Ddx58/Cxcl10	9
mmu05140	Leishmaniasis	9/270	70/8770	0.000272957	0.00182587	0.00133446	Tnf/Tlr2/Stat1/Myd88/Marcksl1/Il1b/Fcgr4/Fcgr1/C3	9
mmu04514	Cell adhesion molecules (CAMs)	15/270	173/8770	0.000279063	0.00182587	0.00133446	Vcan/Vcam1/Siglec1/Sell/Ptprc/H2-T24/H2-T23/H2-T22/H2-Q7/H2-Q6/H2-Q4/H2-M3/H2-D1/Cldn18/Cd274	15
mmu05416	Viral myocarditis	10/270	89/8770	0.000385667	0.00245327	0.00179301	Myh7/H2-T24/H2-T23/H2-T22/H2-Q7/H2-Q6/H2-Q4/H2-M3/H2-D1/Dmd	10
mmu05418	Fluid shear stress and atherosclerosis	13/270	144/8770	0.000480737	0.00297538	0.0021746	Vcam1/Tnf/Map2k7/Klf2/Il1r2/Il1b/Gstm1/Gsta3/Gsta2/Ccl2/Ccl12/Bmp4/Ass1	13
mmu04625	C-type lectin receptor signaling pathway	11/270	112/8770	0.000641234	0.00386428	0.00282427	Tnf/Stat2/Stat1/Irf9/Il6/Il1b/Fcer1g/Clec4e/Clec4d/Cd209a/Bcl3	11
mmu05143	African trypanosomiasis	6/270	38/8770	0.000970215	0.0056969	0.00416368	Vcam1/Tnf/Tlr9/Myd88/Il6/Il1b	6
mmu05150	Staphylococcus aureus infection	11/270	123/8770	0.00139818	0.00800459	0.00585029	Fcgr4/Fcgr1/Cfb/C4b/C3ar1/C3/C2/C1rb/C1ra/C1qb/C1qa	11
mmu05322	Systemic lupus erythematosus	12/270	143/8770	0.00149533	0.00835194	0.00610415	Trim21/Tnf/H3f3b/Fcgr4/Fcgr1/C4b/C3/C2/C1rb/C1ra/C1qb/C1qa	12
mmu05145	Toxoplasmosis	10/270	109/8770	0.00188749	0.0102718	0.0075073	Tnf/Tlr2/Stat1/Socs1/Myd88/Lama3/Irgm1/Il10ra/Igtp/Ccr5	10
mmu05135	Yersinia infection	11/270	128/8770	0.00192876	0.0102718	0.0075073	Tnf/Myd88/Mefv/Map2k7/Lck/Il6/Il1b/Ifnb1/Fyb/Ccl2/Ccl12	11
mmu04610	Complement and coagulation cascades	9/270	93/8770	0.00218308	0.011362	0.00830407	Cfb/C4b/C3ar1/C3/C2/C1rb/C1ra/C1qb/C1qa	9
mmu05320	Autoimmune thyroid disease	8/270	79/8770	0.00286348	0.014572	0.0106502	H2-T24/H2-T23/H2-T22/H2-Q7/H2-Q6/H2-Q4/H2-M3/H2-D1	8
mmu03050	Proteasome	6/270	47/8770	0.00299506	0.0149102	0.0108974	Psme2b/Psme2/Psme1/Psmb9/Psmb8/Psmb10	6
mmu04650	Natural killer cell mediated cytotoxicity	10/270	119/8770	0.00360247	0.0175525	0.0128285	Tnf/Lck/Klrk1/Ifnb1/H2-T23/H2-D1/Fcgr4/Fcer1g/Csf2/Cd48	10
mmu05166	Human T-cell leukemia virus 1 infection	16/270	247/8770	0.00397018	0.0189411	0.0138434	Tnf/Spi1/Lck/Il6/Il1r2/H2-T24/H2-T23/H2-T22/H2-Q7/H2-Q6/H2-Q4/H2-M3/H2-D1/Csf2/Cdkn1a/B2m	16
mmu05161	Hepatitis B	12/270	162/8770	0.00422619	0.019751	0.0144353	Tnf/Tlr2/Stat2/Stat1/Myd88/Map2k7/Irf7/Il6/Ifnb1/Ifih1/Ddx58/Cdkn1a	12
mmu05203	Viral carcinogenesis	15/270	230/8770	0.00490436	0.022462	0.0164167	Sp100/Irf9/Irf7/H2-T24/H2-T23/H2-T22/H2-Q7/H2-Q6/H2-Q4/H2-M3/H2-D1/Eif2ak2/Cdkn1a/Ccr5/C3	15
mmu05221	Acute myeloid leukemia	7/270	70/8770	0.00555567	0.0245189	0.0179201	Spi1/Pml/Pim1/Per2/Fcgr1/Csf2/Cd14	7
mmu05235	PD-L1 expression and PD-1 checkpoint pathway in cancer	8/270	88/8770	0.00556762	0.0245189	0.0179201	Tlr9/Tlr2/Stat1/Nfkbie/Myd88/Lck/Cd274/Batf2	8
mmu05202	Transcriptional misregulation in cancer	14/270	220/8770	0.00798206	0.0344885	0.0252065	Tmprss2/Spi1/Pml/Per2/Mmp3/Il6/Il1r2/Igfbp3/H3f3b/Gadd45g/Fcgr1/Csf2/Cdkn1a/Cd14	14
mmu00240	Pyrimidine metabolism	6/270	58/8770	0.00852669	0.0361595	0.0264277	Pnp/Nt5c3/Dck/Ctps2/Ctps/Cmpk2	6
mmu04640	Hematopoietic cell lineage	8/270	96/8770	0.00931282	0.0387752	0.0283395	Tnf/Il6/Il1r2/Il1b/Fcgr1/Csf3r/Csf2/Cd14	8
mmu05321	Inflammatory bowel disease (IBD)	6/270	61/8770	0.0108388	0.044323	0.0323942	Tnf/Tlr2/Stat1/Il6/Il21r/Il1b	6
mmu04218	Cellular senescence	12/270	185/8770	0.0117827	0.0473375	0.0345974	Il6/Igfbp3/H2-T24/H2-T23/H2-T22/H2-Q7/H2-Q6/H2-Q4/H2-M3/H2-D1/Gadd45g/Cdkn1a	12
mmu04933	AGE-RAGE signaling pathway in diabetic complications	8/270	101/8770	0.0124545	0.0491738	0.0359395	Vcam1/Tnf/Stat1/Pim1/Il6/Il1b/Ccl2/Ccl12	8
